# Supplementary material for: Solvated interaction energy: from small-molecule to antibody drug design
Source: Front Mol Biosci. 2023 Jun 7;10:1210576. doi: 10.3389/fmolb.2023.1210576 (PMC10282643; doi:10.3389/fmolb.2023.1210576)
Supplement: Supplementary file 2 [file Table1.XLSX]

## Sheet: Table S1
SIE Citations as of 2021/12/21
Publication Year	Author	Title	Publication Title	Issue	Volume	Pages	DOI	Extra	Self Citation (Y/N)	Cite Type (P/R/A/C/O)	Molecule Type (SM/Bio/Pep)	GBVI/WSA
2007	Lecaille, F.; Chowdhury, S.; Purisima, E.; Brömme, D.; Lalmanach, G.	The S2 subsites of cathepsins K and L and their contribution to collagen degradation	Protein Science	4	16	662–670	10.1110/ps.062666607		Y	A	SM				Molecule Type
2007	Nguyen, M.; Marcellus, R.C.; Roulston, A.; Watson, M.; Serfass, L.; Madiraju, S.R. Murthy; Goulet, D.; Viallet, J.; Bélec, L.; Billot, X.; Acoca, S.; Purisima, E.; Wiegmans, A.; Cluse, L.; Johnstone, R.W.; Beauparlant, P.; Shore, G.C.	Small molecule obatoclax (GX15-070) antagonizes MCL-1 and overcomes MCL-1-mediated resistance to apoptosis	Proceedings of the National Academy of Sciences of the United States of America	49	104	19512–19517	10.1073/pnas.0709443104		Y	A	SM				SM	Small Molecule
2008	Shi, R.; Pineda, M.; Ajamian, E.; Cui, Q.; Matte, A.; Cygler, M.	Structure of L-xylulose-5-phosphate 3-epimerase (UlaE) from the anaerobic L-ascorbate utilization pathway of Escherichia coli: Identification of a novel phosphate binding motif within a TIM barrel fold	Journal of Bacteriology	24	190	8137–8144	10.1128/jb.01049-08	PMCID: PMC2593225	Y	A	SM				Bio	Biologics
2008	Southwell, J.; Chowdhury, S.F.; Gottlieb, B.; Beitel, L.K.; Lumbroso, R.; Purisima, E.O.; Trifiro, M.	An investigation into CAG repeat length variation and N/C terminal interactions in the T877A mutant androgen receptor found in prostate cancer	Journal of Steroid Biochemistry and Molecular Biology	44198	111	138–146	10.1016/j.jsbmb.2008.04.009		Y	A	SM
2009	Rangarajan, E.S.; Proteau, A.; Cui, Q.; Logan, S.M.; Potetinova, Z.; Whitfield, D.; Purisima, E.O.; Cygler, M.; Matte, A.; Sulea, T.; Schoenhofen, I.C.	Structural and functional analysis of Campylobacter jejuni PseG. A UDP-sugar hydrolase from the pseudaminic acid biosynthetic pathway	Journal of Biological Chemistry	31	284	20989–21000	10.1074/jbc.m109.012351	PMCID: PMC2742864	Y	A	SM
2009	Sulea, T.; Wanapun, D.; Dennis, S.; Purisima, E.O.	Prediction of SAMPL-1 hydration free energies using a continuum electrostatics-dispersion model	Journal of Physical Chemistry B	14	113	4511–4520	10.1021/jp8061477		Y	O
2011	Acoca, S.; Cui, Q.; Shore, G.C.; Purisima, E.O.	Molecular dynamics study of small molecule inhibitors of the Bcl-2 family	Proteins: Structure, Function and Bioinformatics	9	79	2624–2636	10.1002/prot.23083		Y	A
2011	Sulea, T.; Cui, Q.; Purisima, E.O.	Solvated interaction energy (SIE) for scoring protein-ligand binding affinities. 2. benchmark in the CSAR-2010 scoring exercise	Journal of Chemical Information and Modeling	9	51	2066–2081	10.1021/ci2000242	PMID: 21714553	Y	A
2012	Purisima, E.O.; Hogues, H.	Protein - Ligand binding free energies from exhaustive docking	Journal of Physical Chemistry B	23	116	6872–6879	10.1021/jp212646s	PMID: 22432509	Y	A	SM
2012	Sulea, T.; Hogues, H.; Purisima, E.O.	Exhaustive search and solvated interaction energy (SIE) for virtual screening and affinity prediction	Journal of Computer-Aided Molecular Design	5	26	617–633	10.1007/s10822-011-9529-7	PMID: 22198519	Y	R	SM
2012	Sulea, T.; Purisima, E.O.	The solvated interaction energy method for scoring binding affinities	Methods in Molecular Biology		819	295–303	10.1007/978-1-61779-465-0_19	PMID: 22183544	Y	O
2012	Zwaagstra, J.C.; Sulea, T.; Baardsnes, J.; Lenferink, A.E.G.; Collins, C.; Cantin, C.; Paul-Roc, B.; Grothe, S.; Hossain, S.; Richer, L.-P.; L'Abbé, D.; Tom, R.; Cass, B.; Durocher, Y.; O'Connor-McCourt, M.D.	Engineering and therapeutic application of single-chain bivalent TGF-β family traps	Molecular Cancer Therapeutics	7	11	1477–1487	10.1158/1535-7163.mct-12-0060		Y	R	Bio
2012	Zwaagstra, John C.; Sulea, Traian; Baardsnes, Jason; Lenferink, Anne E.G.; Collins, Cathy; Cantin, Christiane; Paul-Roc, Béatrice; Grothe, Suzanne; Hossain, Sazzad; Richer, Louis-Philippe; L'Abbé, Denis; Tom, Roseanne; Cass, Brian; Durocher, Yves; O'Connor-McCourt, Maureen D.	Engineering and Therapeutic Application of Single-Chain Bivalent TGF-β Family Traps	Molecular Cancer Therapeutics	7	11	1477–1487	10.1158/1535-7163.mct-12-0060	PMID: 22562986	Y	A	Bio
2014	Hogues, H.; Sulea, T.; Purisima, E.O.	Exhaustive docking and solvated interaction energy scoring: Lessons learned from the SAMPL4 challenge	Journal of Computer-Aided Molecular Design	4	28	417–427	10.1007/s10822-014-9715-5	PMID: 24474162	Y	A	SM
2014	Ménard, R.; Schoenhofen, I.C.; Tao, L.; Aubry, A.; Bouchard, P.; Reid, C.W.; Lachance, P.; Twine, S.M.; Fulton, K.M.; Cui, Q.; Hogues, H.; Purisima, E.O.; Sulea, T.; Logan, S.M.	Small-molecule inhibitors of the pseudaminic acid biosynthetic pathway: Targeting motility as a key bacterial virulence factor	Antimicrobial Agents and Chemotherapy	12	58	7430–7440	10.1128/aac.03858-14	PMID: 25267679 PMCID: PMC4249573	Y	P	SM
2014	Perron, M.D.; Chowdhury, S.; Aubry, I.; Purisima, E.; Tremblay, M.L.; Saragovi, H. Uri	Allosteric noncompetitive small molecule selective inhibitors of CD45 tyrosine phosphatase suppress T-cell receptor signals and inflammation in vivo	Molecular Pharmacology	4	85	553–563	10.1124/mol.113.089847		Y	A	SM
2014	Purisima, E.O.; Sulea, T.	Solvation models: Theory and validation	Current Pharmaceutical Design	20	20	3266–3280	10.2174/13816128113199990599	PMID: 23947651	Y	O
2016	Henry, K.A.; Sulea, T.; Faassen, H. Van; Hussack, G.; Purisima, E.O.; MacKenzie, C. Roger; Arbabi-Ghahroudi, M.	A rational engineering strategy for designing protein a-binding camelid single-domain antibodies	PLoS ONE	9	11	e0163113	10.1371/journal.pone.0163113	PMID: 27631624 PMCID: PMC5025174	Y	P	Bio
2016	Hogues, H.; Sulea, T.; Purisima, E.O.	Evaluation of the Wilma-SIE Virtual Screening Method in Community Structure-Activity Resource 2013 and 2014 Blind Challenges	Journal of Chemical Information and Modeling	6	56	955–964	10.1021/acs.jcim.5b00278	PMID: 26282162	Y	C	SM
2016	Shaneh, A.; Purisima, E.O.; Salavati, R.; Sulea, T.	Structural Studies of Trypanosoma brucei RNA Editing Ligases and Their Binding Partner Proteins	Biochemistry	16	55	2319–2331	10.1021/acs.biochem.5b01257	PMID: 27031688	Y	P	SM
2016	Sulea, T.; Vivcharuk, V.; Corbeil, C.R.; Deprez, C.; Purisima, E.O.	Assessment of Solvated Interaction Energy Function for Ranking Antibody-Antigen Binding Affinities	Journal of Chemical Information and Modeling	7	56	1292–1303	10.1021/acs.jcim.6b00043	PMID: 27367467	Y	A	Bio
2017	Henry, K.A.; Kandalaft, H.; Lowden, M.J.; Rossotti, M.A.; Faassen, H. van; Hussack, G.; Durocher, Y.; Kim, D.Y.; Tanha, J.	A disulfide-stabilized human VL single-domain antibody library is a source of soluble and highly thermostable binders	Molecular Immunology		90	190–196	10.1016/j.molimm.2017.07.006	PMID: 28820969	Y	C	Bio
2017	Vivcharuk, V.; Baardsnes, J.; Deprez, C.; Sulea, T.; Jaramillo, M.; Corbeil, C.R.; Mullick, A.; Magoon, J.; Marcil, A.; Durocher, Y.; O’Connor-McCourt, M.D.; Purisima, E.O.	Assisted Design of Antibody and Protein Therapeutics (ADAPT)	PLoS ONE	7	12	e0181490	10.1371/journal.pone.0181490	PMID: 28750054	Y	A	Bio
2018	Hill, J.J.; Tremblay, T.-L.; Corbeil, C.R.; Purisima, E.O.; Sulea, T.	An accurate TMT-based approach to quantify and model lysine susceptibility to conjugation via N-hydroxysuccinimide esters in a monoclonal antibody	Scientific Reports	1	8		10.1038/s41598-018-35924-0		Y	C	Bio
2018	Hogues, H.; Gaudreault, F.; Corbeil, C.R.; Deprez, C.; Sulea, T.; Purisima, E.O.	ProPOSE: Direct Exhaustive Protein-Protein Docking with Side Chain Flexibility	Journal of Chemical Theory and Computation	9	14	4938–4947	10.1021/acs.jctc.8b00225	PMID: 30107730	Y	C	Bio
2018	Hogues, H.; Sulea, T.; Gaudreault, F.; Corbeil, C.R.; Purisima, E.O.	Binding pose and affinity prediction in the 2016 D3R Grand Challenge 2 using the Wilma-SIE method	Journal of Computer-Aided Molecular Design	1	32	143–150	10.1007/s10822-017-0071-0	PMID: 28983727	Y	R	SM
2018	Lomis, N.; Gaudreault, F.; Malhotra, M.; Westfall, S.; Shum-Tim, D.; Prakash, S.	Novel Milrinone Nanoformulation for Use in Cardiovascular Diseases: Preparation and in Vitro Characterization	Molecular Pharmaceutics	7	15	2489–2502	10.1021/acs.molpharmaceut.7b00360	PMID: 28837343	Y	A	SM
2018	Sulea, T.; Hussack, G.; Ryan, S.; Tanha, J.; Purisima, E.O.	Application of Assisted Design of Antibody and Protein Therapeutics (ADAPT) improves efficacy of a Clostridium difficile toxin A single-domain antibody	Scientific Reports	1	8	2260	10.1038/s41598-018-20599-4	PMID: 29396522	Y	A	Bio
2019	Henry, K.A.; Hussack, G.; Kumaran, J.; Gilbert, M.; MacKenzie, C.R.; Sulea, T.; Arbabi-Ghahroudi, M.	Role of the non-hypervariable FR3 D-E loop in single-domain antibody recognition of haptens and carbohydrates	Journal of Molecular Recognition	11	32	e2805	10.1002/jmr.2805	PMID: 31423671	Y	C	Bio
2019	Kim, D.Y.; Kandalaft, H.; Hussack, G.; Raphael, S.; Ding, W.; Kelly, J.F.; Henry, K.A.; Tanha, J.	Evaluation of a noncanonical Cys40-Cys55 disulfide linkage for stabilization of single-domain antibodies	Protein Science	5	28	881–888	10.1002/pro.3595	PMID: 30803088	Y	C	Bio
2019	Schrag, J.D.; Picard, M.-È.; Gaudreault, F.; Gagnon, L.-P.; Baardsnes, J.; Manenda, M.S.; Sheff, J.; Deprez, C.; Baptista, C.; Hogues, H.; Kelly, J.F.; Purisima, E.O.; Shi, R.; Sulea, T.	Binding symmetry and surface flexibility mediate antibody self-association	mAbs	7	11	1300–1318	10.1080/19420862.2019.1632114	PMID: 31318308	Y	P	Bio
2019	Sharmeen, Nusrat; Sulea, Traian; Whiteway, Malcolm; Wu, Cunle	The adaptor protein Ste50 directly modulates yeast MAPK signaling specificity through differential connections of its RA domain	Molecular Biology of the Cell	6	30	794–807	10.1091/mbc.e18-11-0708	PMID: 30650049	Y	C	Bio
2019	Zwaagstra, J.C.; Sulea, T.; Baardsnes, J.; Radinovic, S.; Cepero-Donates, Y.; Robert, A.; O'Connor-McCourt, M.D.; Tikhomirov, I.A.; Jaramillo, M.L.	Binding and functional profiling of antibody mutants guides selection of optimal candidates as antibody drug conjugates	PLoS ONE	12	14	e0226593	10.1371/journal.pone.0226593	PMID: 31891584	Y	A	Bio
2020	Sulea, T.; Rohani, N.; Baardsnes, J.; Corbeil, C.R.; Deprez, C.; Cepero-Donates, Y.; Robert, A.; Schrag, J.D.; Parat, M.; Duchesne, M.; Jaramillo, M.L.; Purisima, E.O.; Zwaagstra, J.C.	Structure-based engineering of pH-dependent antibody binding for selective targeting of solid-tumor microenvironment	mAbs	1	12	1682866	10.1080/19420862.2019.1682866	PMID: 31777319	Y	P	Bio
2021	Corbeil C.R., Manenda M.S., Sulea T., Baardsnes J., Picard M.-È., Hogues H., Gaudreault F., Deprez C., Shi R., Purisima E.O.	Redesigning an antibody H3 loop by virtual screening of a small library of human germline-derived sequences	Scientific Reports	11	1		10.1038/s41598-021-00669-w		Y	A	Bio
2021	Shrestha, B.R.; Liberelle, B.; Murschel, F.; Purisima, E.O.; Sulea, T.; Crescenzo, G. De; Banquy, X.	Binding mechanism of a de novo coiled coil complex elucidated from surface forces measurements	Journal of Colloid and Interface Science		581	218–225	10.1016/j.jcis.2020.07.097	PMID: 32771733	Y	A	Bio
2007	Mancera, R.L.	Molecular modeling of hydration in drug design	Current Opinion in Drug Discovery and Development	3	10	275–280			N	R	SM
2008	Prakesch, M.; Denisov, A.Y.; Naim, M.; Gehring, K.; Arya, P.	The discovery of small molecule chemical probes of Bcl-XL and Mcl-1	Bioorganic and Medicinal Chemistry	15	16	7443–7449	10.1016/j.bmc.2008.06.023		N	A	SM
2008	Rodriguez-Granillo, A.; Sedlak, E.; Wittung-Stafshede, P.	Stability and ATP Binding of the Nucleotide-binding Domain of the Wilson Disease Protein: Effect of the Common H1069Q Mutation	Journal of Molecular Biology	5	383	1097–1111	10.1016/j.jmb.2008.07.065		N	A	SM
2008	Shi, Rong; Pineda, Marco; Ajamian, Eunice; Cui, Qizhi; Matte, Allan; Cygler, Miroslaw	Structure of l-Xylulose-5-Phosphate 3-Epimerase (UlaE) from the Anaerobic l-Ascorbate Utilization Pathway of Escherichia coli: Identification of a Novel Phosphate Binding Motif within a TIM Barrel Fold▿	Journal of Bacteriology	24	190	8137–8144	10.1128/jb.01049-08	PMID: 18849419 PMCID: PMC2593225	N	C
2008	Truchon, J.-F.; Nicholls, A.; Iftimie, R.I.; Roux, B.; Bayly, C.I.	Accurate molecular polarizabilities based on continuum electrostatics	Journal of Chemical Theory and Computation	9	4	1480–1493	10.1021/ct800123c		N	C
2009	Hecht, D.; Fogel, G.B.	Computational intelligence methods for docking scores	Current Computer-Aided Drug Design	1	5	56–68	10.2174/157340909787580863		N	C	SM
2009	Li, S.; Xi, L.; Wang, C.; Li, J.; Lei, B.; Liu, H.; Yao, X.	A novel method for protein-ligand binding affinity prediction and the related descriptors exploration	Journal of Computational Chemistry	6	30	900–909	10.1002/jcc.21078		N	C
2009	Liu, Z.; Zheng, X.; Yang, X.; Wang, E.; Wang, J.	Affinity and specificity of levamlodipine-human serum albumin interactions: Insights into its carrier function	Biophysical Journal	10	96	3917–3925	10.1016/j.bpj.2008.12.3965	PMCID: PMC2712192	N	A	SM
2009	Rapp, C.S.; Schonbrun, C.; Jacobson, M.P.; Kalyanaraman, C.; Huang, N.	Automated site preparation in physics-based rescoring of receptor ligand complexes	Proteins: Structure, Function and Bioinformatics	1	77	52–61	10.1002/prot.22415	PMCID: PMC2744578	N	C
2009	Rodriguez-Granillo, A.; Crespo, A.; Wittung-Stafshede, P.	Conformational dynamics of metal-binding domains in Wilson disease protein: Molecular insights into selective copper transfer	Biochemistry	25	48	5849–5863	10.1021/bi900235g		N	A	SM
2009	Wang, Y.T.; Su, Z.-Y.; Hsieh, C.-H.; Chen, C.-L.	Predictions of binding for dopamine D2 receptor antagonists by the SIE method	Journal of Chemical Information and Modeling	10	49	2369–2375	10.1021/ci9002238		N	A	SM
2009	Wimmerová, M.; Mishra, N.K.; Pokorná, M.; Koča, J.	Importance of oligomerisation on Pseudomonas aeruginosa Lectin-II binding affinity. In silico and in vitro mutagenesis	Journal of Molecular Modeling	6	15	673–679	10.1007/s00894-009-0464-7		N	A	SM
2010	Falconer, R.J.; Penkova, A.; Jelesarov, I.; Collins, B.M.	Survey of the year 2008: Applications of isothermal titration calorimetry	Journal of Molecular Recognition	5	23	395–413	10.1002/jmr.1025		N	C
2010	Ferchichi, I.; Stambouli, N.; Marrackchi, R.; Arlot, Y.; Prigen, C.; Fadiel, A.; Odunsi, K.; Elgaaied, A.B.A.; Hamza, A.	Experimental and computational studies indicate specific binding of pVHL protein to Aurora-A kinase	Journal of Physical Chemistry B	3	114	1486–1497	10.1021/jp909869g		N	A	SM
2010	Gallicchio, E.; Lapelosa, M.; Levy, R.M.	Binding energy distribution analysis method (BEDAM) for estimation of protein-ligand binding affinities	Journal of Chemical Theory and Computation	9	6	2961–2977	10.1021/ct1002913		N	C	SM
2010	Liu, H.; Yao, X.	Molecular basis of the interaction for an essential subunit PA-PB1 in influenza virus RNA polymerase: Insights from molecular dynamics simulation and free energy calculation	Molecular Pharmaceutics	1	7	75–85	10.1021/mp900131p		N	C
2010	Meunier, A.; Truchon, J.-F.	Predictions of hydration free energies from continuum solvent with solute polarizable models: The SAMPL2 blind challenge	Journal of Computer-Aided Molecular Design	4	24	361–372	10.1007/s10822-010-9339-3		N	C
2010	Mishra, N.K.; Křiž, Z.; Wimmerová, M.; Koča, J.	Recognition of selected monosaccharides by Pseudomonas aeruginosa Lectin II analyzed by molecular dynamics and free energy calculations	Carbohydrate Research	10	345	1432–1441	10.1016/j.carres.2010.04.021		N	P	SM
2010	Okamoto, M.; Takayama, K.; Shimizu, T.; Muroya, A.; Furuya, T.	Structure-activity relationship of novel DAPK inhibitors identified by structure-based virtual screening	Bioorganic and Medicinal Chemistry	7	18	2728–2734	10.1016/j.bmc.2010.02.018		N	P	SM
2010	Rastelli, G.; Rio, A. Del; Degliesposti, G.; Sgobba, M.	Fast and accurate predictions of binding free energies using MM-PBSA and MM-GBSA	Journal of Computational Chemistry	4	31	797–810	10.1002/jcc.21372		N	C
2010	Rodriguez-Granillo, A.; Crespo, A.; Estrin, D.A.; Wittung-Stafshede, P.	Copper-transfer mechanism from the human chaperone Atox1 to a metal-binding domain of wilson disease protein	Journal of Physical Chemistry B	10	114	3698–3706	10.1021/jp911208z		N	A	Bio
2010	Rodriguez-Granillo, A.; Crespo, A.; Wittung-Stafshede, P.	Interdomain interactions modulate collective dynamics of the metal-binding domains in the wilson disease protein	Journal of Physical Chemistry B	5	114	1836–1848	10.1021/jp909450x		N	A	Bio
2010	Tong, W.; Gagnon, M.; Sprules, T.; Gilbert, M.; Chowdhury, S.; Meerovitch, K.; Hansford, K.; Purisima, E.O.; Blankenship, J.W.; Cheung, N.-K.V.; Gehring, K.; Lubell, W.D.; Saragovi, H.U.	Small-Molecule Ligands of GD2 Ganglioside, Designed from NMR Studies, Exhibit Induced-Fit Binding and Bioactivity	Chemistry and Biology	2	17	183–194	10.1016/j.chembiol.2010.01.012		N	A	Bio
2010	Wang, Y.-T.; Chan, C.-H.	Combining molecular simulation techniques to predict the binding modes of oseltamivir, zanamivir and natural herb products with the neuramindase of the H1N1 influenza A virus				1–4	10.1109/icbbt.2010.5479022		N	A	SM
2010	Wang, Y.-T.; Chan, C.-H.; Su, Z.-Y.; Chen, C.-L.	Homology modeling, docking, and molecular dynamics reveal HR1039 as a potent inhibitor of 2009 A(H1N1) influenza neuraminidase	Biophysical Chemistry	44198	147	74–80	10.1016/j.bpc.2009.12.002		N	P	SM
2010	Watabe, T.; Kishino, H.	Structural considerations in the fitness landscape of a virus	Molecular Biology and Evolution	8	27	1782–1791	10.1093/molbev/msq056		N	C
2010	Wei, C.; Liu, Z.; Zhang, D.; Mei, Y.	Docking of raltegravir to HIV-1 integrase structure ensemble	Journal of Theoretical and Computational Chemistry	6	9	1053–1063	10.1142/s0219633610006201		N	R	SM
2010	Wei, C.; Mei, Y.; Zhang, D.	Theoretical study on the HIV-1 integrase-5CITEP complex based on polarized force fields	Chemical Physics Letters	44199	495	121–124	10.1016/j.cplett.2010.06.048		N	R	SM
2010	Yang, B.; Hamza, A.; Chen, G.; Wang, Y.; Zhan, C.-G.	Computational determination of binding structures and free energies of phosphodiesterase-2 with benzo[1,4]diazepin-2-one derivatives	Journal of Physical Chemistry B	48	114	16020–16028	10.1021/jp1086416	PMCID: PMC3072033	N	A	SM
2010	Yoshida, T.; Munei, Y.; Hitaoka, S.; Chuman, H.	Correlation analyses on binding affinity of substituted benzenesulfonamides with carbonic anhydrase using ab initio MO calculations on their complex structures	Journal of Chemical Information and Modeling	5	50	850–860	10.1021/ci100068w		N	C
2010	Zuo, Z.; Gandhi, N.S.; Mancera, R.L.	Calculations of the free energy of interaction of the c-Fos-c-Jun coiled coil: Effects of the solvation model and the inclusion of polarization effects	Journal of Chemical Information and Modeling	12	50	2201–2212	10.1021/ci100321h		N	C
2011	Anisimov, V.M.; Cavasotto, C.N.	Quantum mechanical binding free energy calculation for phosphopeptide inhibitors of the Lck SH2 domain	Journal of Computational Chemistry	10	32	2254–2263	10.1002/jcc.21808		N	A	SM
2011	Anisimov, V.M.; Ziemys, A.; Kizhake, S.; Yuan, Z.; Natarajan, A.; Cavasotto, C.N.	Computational and experimental studies of the interaction between phospho-peptides and the C-terminal domain of BRCA1	Journal of Computer-Aided Molecular Design	11	25	1071–1084	10.1007/s10822-011-9484-3	PMCID: PMC3400539	N	R	SM
2011	Bradshaw, Richard T.; Patel, Bhavesh H.; Tate, Edward W.; Leatherbarrow, Robin J.; Gould, Ian R.	Comparing experimental and computational alanine scanning techniques for probing a prototypical protein–protein interaction	Protein Engineering, Design and Selection	44198	24	197–207	10.1093/protein/gzq047	PMID: 20656696	N	C
2011	Coluccia, A.; Sabbadin, D.; Brancale, A.	Molecular modelling studies on Arylthioindoles as potent inhibitors of tubulin polymerization	European Journal of Medicinal Chemistry	8	46	3519–3525	10.1016/j.ejmech.2011.05.020		N	R	SM
2011	Dubey, K.D.; Ojha, R.P.	Conformational flexibility and binding energy profile of c-Abl tyrosine kinase complexed with Imatinib: An insight from MD study	Molecular Simulation	14	37	1151–1163	10.1080/08927022.2011.586346		N	C	SM
2011	Dubey, K.D.; Ojha, R.P.	Binding free energy calculation with QM/MM hybrid methods for Abl-Kinase inhibitor	Journal of Biological Physics	1	37	69–78	10.1007/s10867-010-9199-z	PMCID: PMC3006460	N	C	SM
2011	Duque, M.D.; Ma, C.; Torres, E.; Wang, J.; Naesens, L.; Juárez-Jiménez, J.; Camps, P.; Luque, F.J.; Degrado, W.F.; Lamb, R.A.; Pinto, L.H.; Vázquez, S.	Exploring the size limit of templates for inhibitors of the M2 ion channel of influenza A virus	Journal of Medicinal Chemistry	8	54	2646–2657	10.1021/jm101334y	PMCID: PMC3174104	N	A	SM
2011	Fairchild, S.Z.; Peterson, M.W.; Hamza, A.; Zhan, C.-G.; Cerasoli, D.M.; Chang, W.E.	Computational characterization of how the VX nerve agent binds human serum paraoxonase 1	Journal of Molecular Modeling	1	17	97–109	10.1007/s00894-010-0693-9		N	A	SM
2011	Hamza, A.; Piao, Y.L.; Kim, M.-S.; Choi, C.H.; Zhan, C.-G.; Cho, H.	Insight into the binding of the wild type and mutated alginate lyase (AlyVI) with its substrate: A computational and experimental study	Biochimica et Biophysica Acta - Proteins and Proteomics	12	1814	1739–1747	10.1016/j.bbapap.2011.08.018		N	A	SM
2011	Hamza, A.; Zhao, X.; Tong, M.; Tai, H.-H.; Zhan, C.-G.	Novel human mPGES-1 inhibitors identified through structure-based virtual screening	Bioorganic and Medicinal Chemistry	20	19	6077–6086	10.1016/j.bmc.2011.08.040	PMCID: PMC3183289	N	P	SM
2011	Hartono, Y.D.; Lee, A.N.; Lee-Huang, S.; Zhang, D.	Computational study of bindings of HL9, a nonapeptide fragment of human lysozyme, to HIV-1 fusion protein gp41	Bioorganic and Medicinal Chemistry Letters	6	21	1607–1611	10.1016/j.bmcl.2011.01.121		N	R	SM
2011	Hitaoka, S.; Matoba, H.; Harada, M.; Yoshida, T.; Tsuji, D.; Hirokawa, T.; Itoh, K.; Chuman, H.	Correlation analyses on binding affinity of sialic acid analogues and anti-influenza drugs with human neuraminidase using ab initio MO calculations on their complex structures - LERE-QSAR analysis (IV)	Journal of Chemical Information and Modeling	10	51	2706–2716	10.1021/ci2002395		N	C
2011	Huang, S.-Y.; Zou, X.	Scoring and lessons learned with the CSAR benchmark using an improved iterative knowledge-based scoring function	Journal of Chemical Information and Modeling	9	51	2097–2106	10.1021/ci2000727	PMCID: PMC3190652	N	C
2011	Lannutti, F.; Marrone, A.; Re, N.	Prediction of the PPARα agonism of fibrates by combined MM-docking approaches	Journal of Molecular Graphics and Modelling	6	29	865–875	10.1016/j.jmgm.2011.02.002		N	C
2011	Lee, A.N.; Hartono, Y.D.; Sun, T.; Leow, M.L.; Liu, X.-W.; Huang, X.; Zhang, D.	Molecular dynamics studies of human receptor molecule in hemagglutinin of 1918 and 2009 H1N1 influenza viruses	Journal of Molecular Modeling	7	17	1635–1641	10.1007/s00894-010-0867-5		N	R	SM
2011	Li, M.; Zheng, W.	Probing the structural and energetic basis of kinesin-microtubule binding using computational alanine-scanning mutagenesis	Biochemistry	40	50	8645–8655	10.1021/bi2008257		N	C	SM
2011	Lill, M.A.	Efficient incorporation of protein flexibility and dynamics into molecular docking simulations	Biochemistry	28	50	6157–6169	10.1021/bi2004558	PMCID: PMC3172316	N	C
2011	Lill, M.A.; Danielson, M.L.	Computer-aided drug design platform using PyMOL	Journal of Computer-Aided Molecular Design	1	25	13–19	10.1007/s10822-010-9395-8		N	C
2011	Lill, M.A.; Thompson, J.J.	Solvent interaction energy calculations on molecular dynamics trajectories: Increasing the efficiency using systematic frame selection	Journal of Chemical Information and Modeling	10	51	2680–2689	10.1021/ci200191m	PMCID: PMC3212856	N	R	SM
2011	Moshiri, H.; Acoca, S.; Kala, S.; Najafabadi, H.S.; Hogues, H.; Purisima, E.; Salavati, R.	Naphthalene-based RNA editing inhibitor blocks RNA editing activities and editosome assembly in Trypanosoma brucei	Journal of Biological Chemistry	16	286	14178–14189	10.1074/jbc.m110.199646	PMCID: PMC3077619	N	P	SM
2011	Smith, R.D.; Dunbar, J.B.; Ung, P.M.-U.; Esposito, E.X.; Yang, C.-Y.; Wang, S.; Carlson, H.A.	CSAR benchmark exercise of 2010: Combined evaluation across all submitted scoring functions	Journal of Chemical Information and Modeling	9	51	2115–2131	10.1021/ci200269q	PMCID: PMC3186041	N	P	SM
2011	Yonkunas, M.; Kurnikova, M.	Characterizing the energetic states of the GluR2 ligand binding domain core-dimer	Biophysical Journal	2	100	L5–L7	10.1016/j.bpj.2010.10.048	PMCID: PMC3021662	N	R	Bio
2012	Barril, X.; Luque, F. Javier	Molecular simulation methods in drug discovery: A prospective outlook	Journal of Computer-Aided Molecular Design	1	26	81–86	10.1007/s10822-011-9506-1	PMID: 22160626	N	C
2012	Cao, R.; Jin, Y.; Xu, D.	Recognition of cello-oligosaccharides by CBM17 from Clostridium cellulovorans: Molecular dynamics simulation	Journal of Physical Chemistry B	21	116	6087–6096	10.1021/jp3010647		N	C
2012	Corbeil, C.R.; Williams, C.I.; Labute, P.	Variability in docking success rates due to dataset preparation	Journal of Computer-Aided Molecular Design	6	26	775–786	10.1007/s10822-012-9570-1	PMID: 22566074 PMCID: PMC3397132	N	C
2012	Dubey, K.D.; Ojha, R.P.	Conformational flexibility, binding energy, role of salt bridge and alanine-mutagenesis for c-Abl kinase complex	Journal of Molecular Modeling	5	18	1679–1689	10.1007/s00894-011-1199-9		N	A	SM
2012	Galdeano, C.; Viayna, E.; Sola, I.; Formosa, X.; Camps, P.; Badia, A.; Clos, M.V.; Relat, J.; Ratia, M.; Bartolini, M.; Mancini, F.; Andrisano, V.; Salmona, M.; Minguillón, C.; González-Muñoz, G.C.; Rodríguez-Franco, M.I.; Bidon-Chanal, A.; Luque, F.J.; Muñoz-Torrero, D.	Huprine-tacrine heterodimers as anti-amyloidogenic compounds of potential interest against Alzheimer's and prion diseases	Journal of Medicinal Chemistry	2	55	661–669	10.1021/jm200840c		N	A	SM
2012	Genheden, S.; Ryde, U.	Comparison of end-point continuum-solvation methods for the calculation of protein-ligand binding free energies	Proteins: Structure, Function and Bioinformatics	5	80	1326–1342	10.1002/prot.24029		N	C
2012	Guo, J.; Wang, X.; Sun, H.; Liu, H.; Yao, X.	The molecular basis of IGF-II/IGF2R recognition: A combined molecular dynamics simulation, free-energy calculation and computational alanine scanning study	Journal of Molecular Modeling	4	18	1421–1430	10.1007/s00894-011-1159-4		N	C
2012	Hartono, Y.D.; Lazim, R.; Yip, Y.M.; Zhang, D.	Computational study of bindings of HK20 Fab and D5 Fab to HIV-1 gp41	Bioorganic and Medicinal Chemistry Letters	4	22	1695–1700	10.1016/j.bmcl.2011.12.105		N	R	Bio
2012	Lu, S.-J.; Chong, F.-C.	Combining molecular docking and molecular dynamics to predict the binding modes of flavonoid derivatives with the neuraminidase of the 2009 h1n1 influenza a virus	International Journal of Molecular Sciences	4	13	4496–4507	10.3390/ijms13044496	PMCID: PMC3344228	N	R	SM
2012	Mamonova, T.; Kurnikova, M.; Friedman, P.A.	Structural basis for NHERF1 PDZ domain binding	Biochemistry	14	51	3110–3120	10.1021/bi201213w	PMCID: PMC3323774	N	R	SM
2012	Metz, A.; Pfleger, C.; Kopitz, H.; Pfeiffer-Marek, S.; Baringhaus, K.-H.; Gohlke, H.	Hot spots and transient pockets: Predicting the determinants of small-molecule binding to a protein-protein interface	Journal of Chemical Information and Modeling	1	52	120–133	10.1021/ci200322s		N	C
2012	Muddana, H.S.; Varnado, C.D.; Bielawski, C.W.; Urbach, A.R.; Isaacs, L.; Geballe, M.T.; Gilson, M.K.	Blind prediction of host-guest binding affinities: A new SAMPL3 challenge	Journal of Computer-Aided Molecular Design	5	26	475–487	10.1007/s10822-012-9554-1	PMCID: PMC3383923	N	O
2012	Tong, W.; Sprules, T.; Gehring, K.; Saragovi, H.U.	Rational design of peptide ligands against a glycolipid by NMR studies	Methods in Molecular Biology		928	39–52	10.1007/978-1-62703-008-3_4		N	A	SM
2012	Xue, W.; Liu, H.; Yao, X.	Molecular mechanism of HIV-1 integrase-vDNA interactions and strand transfer inhibitor action: A molecular modeling perspective	Journal of Computational Chemistry	5	33	527–536	10.1002/jcc.22887		N	C
2012	Yang, Y.; Liu, H.; Yao, X.	Understanding the molecular basis of MK2-p38α signaling complex assembly: Insights into protein-protein interaction by molecular dynamics and free energy studies	Molecular BioSystems	8	8	2106–2118	10.1039/c2mb25042j		N	C
2012	Zhang, T.; Péli-Gulli, M.-P.; Yang, H.; Virgilio, C. De; Ding, J.	Ego3 functions as a homodimer to mediate the interaction between Gtr1-Gtr2 and Ego1 in the EGO complex to activate TORC1	Structure	12	20	2151–2160	10.1016/j.str.2012.09.019		N	C
2012	Zuo, Z.; Gandhi, N.S.; Arndt, K.M.; Mancera, R.L.	Free energy calculations of the interactions of c-Jun-based synthetic peptides with the c-Fos protein	Biopolymers	11	97	899–909	10.1002/bip.22099		N	C
2013	Ahmad, E.; Rabbani, G.; Zaidi, N.; Khan, M.A.; Qadeer, A.; Ishtikhar, M.; Singh, S.; Khan, R.H.	Revisiting ligand-induced conformational changes in proteins: Essence, advancements, implications and future challenges	Journal of Biomolecular Structure and Dynamics	6	31	630–648	10.1080/07391102.2012.706081		N	C
2013	Araújo, M.E.G. De; Stasyk, T.; Taub, N.; Ebner, H.L.; Fürst, B.; Filipek, P.; Weys, S.R.; Hess, M.W.; Lindner, H.; Kremser, L.; Huber, L.A.	Stability of the endosomal scaffold protein lAMTOR3 depends on heterodimer assembly and proteasomal degradation	Journal of Biological Chemistry	25	288	18228–18242	10.1074/jbc.m112.349480	PMCID: PMC3689965	N	C	SM
2013	Baron, R.; McCammon, J.A.	Molecular recognition and ligand association	Annual Review of Physical Chemistry	1	64	151–175	10.1146/annurev-physchem-040412-110047	PMID: 23473376	N	C
2013	General, I.J.; Meirovitch, H.	Absolute free energy of binding and entropy of the FKBP12-FK506 complex: Effects of the force field	Journal of Chemical Theory and Computation	10	9	4609–4619	10.1021/ct400484u	PMID: 26589173	N	C
2013	Hitaoka, S.; Chuman, H.	Revisiting the Hansch-Fujita approach and development of a fundamental QSAR	Journal of Pesticide Science	2	38	60–67	10.1584/jpestics.d12-082		N	C	SM
2013	Jara, G.E.; Vera, D.M.A.; Pierini, A.B.	Binding of modulators to mouse and human multidrug resistance P-glycoprotein. A computational study	Journal of Molecular Graphics and Modelling		46	10–21	10.1016/j.jmgm.2013.09.001		N	R	SM
2013	Jiménez-Alberto, A.; Alvarado-Facundo, E.; Ribas-Aparicio, R.M.; Castelán-Vega, J.A.	Analysis of Adaptation Mutants in the Hemagglutinin of the Influenza A(H1N1)pdm09 Virus	PLoS ONE	7	8		10.1371/journal.pone.0070005	PMCID: PMC3720954	N	A	SM
2013	Kar, P.; Lipowsky, R.; Knecht, V.	Importance of polar solvation and configurational entropy for design of antiretroviral drugs targeting HIV-1 protease	Journal of Physical Chemistry B	19	117	5793–5805	10.1021/jp3085292		N	C
2013	Kumar, A.; Cocco, E.; Atzori, L.; Marrosu, M.G.; Pieroni, E.	Structural and Dynamical Insights on HLA-DR2 Complexes That Confer Susceptibility to Multiple Sclerosis in Sardinia: A Molecular Dynamics Simulation Study	PLoS ONE	3	8		10.1371/journal.pone.0059711	PMCID: PMC3608583	N	A	SM
2013	Kumar, A.; Ito, A.; Hirohama, M.; Yoshida, M.; Zhang, K.Y.J.	Identification of sumoylation activating enzyme 1 inhibitors by structure-based virtual screening	Journal of Chemical Information and Modeling	4	53	809–820	10.1021/ci300618e	PMID: 23544417	N	C	SM
2013	Kumar, A.; Zhang, K.Y.J.	Computational investigation of senp:sumo protein-protein interaction for structure based drug design	Molecular Informatics	3	32	267–280	10.1002/minf.201200124		N	C	SM
2013	Lu, K.; Han, M.; Ting, H.L.; Liu, Z.; Zhang, D.	Scutellarin from Scutellaria baicalensis suppresses adipogenesis by upregulating PPARα in 3T3-L1 cells	Journal of Natural Products	4	76	672–678	10.1021/np300889y		N	R	SM
2013	Mulla, D.; Kracher, D.; Ludwig, R.; Nagy, G.; Grandits, M.; Holzer, W.; Saber, Y.; Gabra, N.; Viernstein, H.; Unger, F.M.	Azido derivatives of cellobiose: Oxidation at C1 with cellobiose dehydrogenase from Sclerotium rolfsii	Carbohydrate Research		382	86–94	10.1016/j.carres.2013.09.004		N	C	SM	GBVI/WSA
2013	Nunes, A.S.; Campos, V.P.; Mascarello, A.; Stumpf, T.R.; Chiaradia-Delatorre, L.D.; Machado, A.R.T.; Júnior, H.M. Santos; Yunes, R.A.; Nunes, R.J.; Oliveira, D.F.	Activity of chalcones derived from 2,4,5-trimethoxybenzaldehyde against Meloidogyne exigua and in silico interaction of one chalcone with a putative caffeic acid 3-O-methyltransferase from Meloidogyne incognita	Experimental Parasitology	4	135	661–668	10.1016/j.exppara.2013.10.003		N	R	SM
2013	Ritchie, A.W.; Webb, L.J.	Optimizing electrostatic field calculations with the adaptive poisson-boltzmann solver to predict electric fields at protein-protein interfaces. I. Sampling and focusing	Journal of Physical Chemistry B	39	117	11473–11489	10.1021/jp404582w		N	C
2013	Takahashi, T.; Shibasaki, T.; Takahashi, H.; Sugawara, K.; Ono, A.; Inoue, N.; Furuya, T.; Seino, S.	Antidiabetic sulfonylureas and cAMP cooperatively activate Epac2A	Science Signaling	298	6		10.1126/scisignal.2004581		N	R	SM
2013	Tanneeru, K.; Guruprasad, L.	Ponatinib is a pan-BCR-ABL kinase inhibitor: MD simulations and SIE study	PLoS ONE	11	8	e78556	10.1371/journal.pone.0078556	PMID: 24236021 PMCID: PMC3827254	N	R	SM
2013	Temml, V.; Kuehnl, S.; Schuster, D.; Schwaiger, S.; Stuppner, H.; Fuchs, D.	Interaction of Carthamus tinctorius lignan arctigenin with the binding site of tryptophan-degrading enzyme indoleamine 2,3-dioxygenase	FEBS Open Bio		3	450–452	10.1016/j.fob.2013.08.008	PMCID: PMC3829989	N	O	SM	GBVI/WSA
2013	Voet, A.; Berenger, F.; Zhang, K.Y.J.	Electrostatic Similarities between Protein and Small Molecule Ligands Facilitate the Design of Protein-Protein Interaction Inhibitors	PLoS ONE	10	8		10.1371/journal.pone.0075762	PMCID: PMC3794991	N	C	SM	GBVI/WSA
2013	Wang, K.; Chodera, J.D.; Yang, Y.; Shirts, M.R.	Identifying ligand binding sites and poses using GPU-accelerated Hamiltonian replica exchange molecular dynamics	Journal of Computer-Aided Molecular Design	12	27	989–1007	10.1007/s10822-013-9689-8	PMID: 24297454 PMCID: PMC4154199	N	C	SM
2013	Wang, Y.-T.	Insights from modelling the 3D structure of the 2013 H7N9 influenza A virus neuraminidase and its binding interactions with drugs	MedChemComm	10	4	1370–1375	10.1039/c3md00126a		N	P	SM
2013	Yuriev, E.; Ramsland, P.A.	Latest developments in molecular docking: 2010-2011 in review	Journal of Molecular Recognition	5	26	215–239	10.1002/jmr.2266	PMID: 23526775	N	C	SM
2013	Zhu, M.; Simone, A. De; Schenk, D.; Toth, G.; Dobson, C.M.; Vendruscolo, M.	Identification of small-molecule binding pockets in the soluble monomeric form of the Aβ42 peptide	Journal of Chemical Physics	3	139	35101	10.1063/1.4811831	PMID: 23883055 PMCID: PMC5011423	N	O
2014	Ahmed, M.; Guleria, A.; Singh, A.K.; Bandyopadhyay, T.; Sarkar, S.K.	Deciphering the binding modes of hematoporphyrin to bovine serum albumin	Indian Journal of Biochemistry and Biophysics	3	51	175–187			N	R	SM
2014	Atkovska, K.; Samsonov, S.A.; Paszkowski-Rogacz, M.; Pisabarro, M.T.	Multipose binding in molecular docking	International Journal of Molecular Sciences	2	15	2622–2645	10.3390/ijms15022622	PMID: 24534807 PMCID: PMC3958872	N	C
2014	Caboni, P.; Liori, B.; Kumar, A.; Santoru, M.L.; Asthana, S.; Pieroni, E.; Fais, A.; Era, B.; Cacace, E.; Ruggiero, V.; Atzori, L.	Metabolomics analysis and modeling suggest a lysophosphocholines-PAF receptor interaction in fibromyalgia	PLoS ONE	9	9		10.1371/journal.pone.0107626	PMCID: PMC4169547	N	A	SM
2014	Chen, J.; Wang, J.; Zhu, W.	Binding modes of three inhibitors 8CA, F8A and I4A to A-FABP studied based on molecular dynamics simulation	PLoS ONE	6	9		10.1371/journal.pone.0099862	PMCID: PMC4053400	N	P	SM
2014	Correale, S.; Paola, I. De; Morgillo, C.M.; Federico, A.; Zaccaro, L.; Pallante, P.; Galeone, A.; Fusco, A.; Pedone, E.; Luque, F.J.; Catalanotti, B.	Structural model of the hUbA1-UbcH10 quaternary complex: In silicoand experimental analysis of the protein-protein interactions between E1, E2 and ubiquitin	PLoS ONE	11	9		10.1371/journal.pone.0112082	PMCID: PMC4223017	N	A	BIo
2014	Costa, K.S. Da; Leal, E.; Santos, A.M. Dos; Lima, A.H. Lima E; Alves, C.N.; Lameira, J.	Structural analysis of viral infectivity factor of HIV type 1 and its interaction with A3G, EloC and EloB	PLoS ONE	2	9		10.1371/journal.pone.0089116	PMCID: PMC3935857	N	R	Bio
2014	Galli, C.L.; Sensi, C.; Fumagalli, A.; Parravicini, C.; Marinovich, M.; Eberini, I.	A computational approach to evaluate the androgenic affinity of iprodione, procymidone, vinclozolin and their metabolites	PLoS ONE	8	9		10.1371/journal.pone.0104822	PMCID: PMC4128724	N	R	SM	GBVI/WSA
2014	Grinter, S.Z.; Zou, X.	Challenges, applications, and recent advances of protein-ligand docking in structure-based drug design	Molecules	7	19	10150–10176	10.3390/molecules190710150	PMID: 25019558	N	C
2014	Juárez-Jiménez, J.; Mendes, E.; Galdeano, C.; Martins, C.; Silva, D.B.; Marco-Contelles, J.; Carreiras, M. Do Carmo; Luque, F.J.; Ramsay, R.R.	Exploring the structural basis of the selective inhibition of monoamine oxidase A by dicarbonitrile aminoheterocycles: Role of Asn181 and Ile335 validated by spectroscopic and computational studies	Biochimica et Biophysica Acta - Proteins and Proteomics	2	1844	389–397	10.1016/j.bbapap.2013.11.003		N	A	SM
2014	Kasam, V.; Lee, N.-R.; Kim, K.-B.; Zhan, C.-G.	Selective immunoproteasome inhibitors with non-peptide scaffolds identified from structure-based virtual screening	Bioorganic and Medicinal Chemistry Letters	15	24	3614–3617	10.1016/j.bmcl.2014.05.025	PMCID: PMC4110913	N	C	SM
2014	Kumar, A.; Melis, P.; Genna, V.; Cocco, E.; Marrosu, M.G.; Pieroni, E.	Antigenic peptide molecular recognition by the DRB1-DQB1 haplotype modulates multiple sclerosis susceptibility	Molecular BioSystems	8	10	2043–2054	10.1039/c4mb00203b		N	A	SM
2014	Lee, Y.; Kim, S.; Kim, J.Y.; Arooj, M.; Kim, S.; Hwang, S.; Kim, B.-W.; Park, K.H.; Lee, K.W.	Binding mode analyses and pharmacophore model development for stilbene derivatives as a novel and competitive class of α-glucosidase inhibitors	PLoS ONE	1	9		10.1371/journal.pone.0085827	PMCID: PMC3897524	N	C	SM
2014	Li, Y.; An, L.; Huang, Q.	Replica exchange Monte Carlo simulation of human serum albumin-catechin complexes	Journal of Physical Chemistry B	35	118	10362–10372	10.1021/jp5048503	PMID: 25111890	N	C	SM
2014	Liu, S.; Yu, S.; Xu, C.; Peng, L.; Xu, H.; Zhang, C.; Li, G.; Gao, Y.; Fan, B.; Zhu, Q.; Zheng, C.; Wu, B.; Song, M.; Wu, Q.; Liang, S.	Puerarin alleviates aggravated sympathoexcitatory response induced by myocardial ischemia via regulating P2X3 receptor in rat superior cervical ganglia	Neurochemistry International	1	70	39–49	10.1016/j.neuint.2014.03.004		N	C	SM	GBVI/WSA
2014	Llabrés, S.; García-Ratés, S.; Cristóbal-Lecina, E.; Riera, A.; Borrell, J.I.; Camarasa, J.; Pubill, D.; Luque, F.J.; Escubedo, E.	Molecular basis of the selective binding of MDMA enantiomers to the alpha4beta2 nicotinic receptor subtype: Synthesis, pharmacological evaluation and mechanistic studies	European Journal of Medicinal Chemistry		81	35–46	10.1016/j.ejmech.2014.04.044		N	A	SM
2014	Madhuprakash, J.; Tanneeru, K.; Karlapudi, B.; Guruprasad, L.; Podile, A.R.	Mutagenesis and molecular dynamics simulations revealed the chitooligosaccharide entry and exit points for chitinase D from Serratia proteamaculans	Biochimica et Biophysica Acta - General Subjects	9	1840	2685–2694	10.1016/j.bbagen.2014.06.014	PMID: 24972166	N	A	SM
2014	May, Ali; Pool, René; Dijk, Erik van; Bijlard, Jochem; Abeln, Sanne; Heringa, Jaap; Feenstra, K. Anton	Coarse-grained versus atomistic simulations: realistic interaction free energies for real proteins	Bioinformatics	3	30	326–334	10.1093/bioinformatics/btt675	PMID: 24273239	N	C
2014	Mobley, D.L.; Liu, S.; Lim, N.M.; Wymer, K.L.; Perryman, A.L.; Forli, S.; Deng, N.; Su, J.; Branson, K.; Olson, A.J.	Blind prediction of HIV integrase binding from the SAMPL4 challenge	Journal of Computer-Aided Molecular Design	4	28	327–345	10.1007/s10822-014-9723-5	PMID: 24595873 PMCID: PMC4331050	N	C	SM
2014	Mobley, D.L.; Wymer, K.L.; Lim, N.M.; Guthrie, J.P.	Blind prediction of solvation free energies from the SAMPL4 challenge	Journal of Computer-Aided Molecular Design	3	28	135–150	10.1007/s10822-014-9718-2	PMID: 24615156 PMCID: PMC4006301	N	C	SM
2014	Muddana, H.S.; Fenley, A.T.; Mobley, D.L.; Gilson, M.K.	The SAMPL4 host-guest blind prediction challenge: An overview	Journal of Computer-Aided Molecular Design	4	28	305–317	10.1007/s10822-014-9735-1	PMID: 24599514 PMCID: PMC4053502	N	C	SM
2014	Nasr, T.; Bondock, S.; Eid, S.	Design, synthesis, antimicrobial evaluation and molecular docking studies of some new thiophene, pyrazole and pyridone derivatives bearing sulfisoxazole moiety	European Journal of Medicinal Chemistry		84	491–504	10.1016/j.ejmech.2014.07.052		N	R	SM	GBVI/WSA
2014	Oliveira, D.F.; Júnior, H.M. Dos Santos; Nunes, A.S.; Campos, V.P.; Pinho, R.S.C. De; Gajo, G.C.	Purification and identification of metabolites produced by Bacillus cereus and B. subtilis active against Meloidogyne exigua, and their in silico interaction with a putative phosphoribosyltransferase from M. incognita	Anais da Academia Brasileira de Ciencias	2	86	525–538	10.1590/0001-3765201402412		N	P	SM
2014	Pietro, O. Di; Pérez-Areales, F.J.; Juárez-Jiménez, J.; Espargaró, A.; Clos, M.V.; Pérez, B.; Lavilla, R.; Sabaté, R.; Luque, F.J.; Muñoz-Torrero, D.	Tetrahydrobenzo[h][1,6]naphthyridine-6-chlorotacrine hybrids as a new family of anti-Alzheimer agents targeting β-amyloid, tau, and cholinesterase pathologies	European Journal of Medicinal Chemistry		84	107–117	10.1016/j.ejmech.2014.07.021		N	P	SM
2014	Pietro, O. Di; Viayna, E.; Vicente-García, E.; Bartolini, M.; Ramón, R.; Juárez-Jiménez, J.; Clos, M.V.; Pérez, B.; Andrisano, V.; Luque, F.J.; Lavilla, R.; Muñoz-Torrero, D.	1,2,3,4-Tetrahydrobenzo[h][1,6]naphthyridines as a new family of potent peripheral-to-midgorge-site inhibitors of acetylcholinesterase: Synthesis, pharmacological evaluation and mechanistic studies	European Journal of Medicinal Chemistry		73	141–152	10.1016/j.ejmech.2013.12.008		N	A	SM
2014	Rahman, S; Borhan, M S	ELECTROLYSIS OF SWINE MANURE EFFLUENTS USING THREE DIFFERENT ELECTRODES Fe-Fe, Al-Al AND Fe-Al	American Journal of Agricultural and Biological Sciences	4	9	490–502	10.3844/ajabssp.2014.490.502		N	O
2014	Sensi, C.; Daniele, S.; Parravicini, C.; Zappelli, E.; Russo, V.; Trincavelli, M.L.; Martini, C.; Abbracchio, M.P.; Eberini, I.	Oxysterols act as promiscuous ligands of class-A GPCRs: In silico molecular modeling and in vitro validation	Cellular Signalling	12	26	2614–2620	10.1016/j.cellsig.2014.08.003		N	C	SM	GBVI/WSA
2014	Shi, S.; Zhang, S.; Zhang, Q.	Insight into the interaction mechanism of inhibitors P4 and WK23 with MDM2 based on molecular dynamics simulation and different free energy methods	Computational and Theoretical Chemistry		1045	66–72	10.1016/j.comptc.2014.07.002		N	R	SM
2014	Shibasaki, T.; Takahashi, T.; Takahashi, H.; Seino, S.	Cooperation between cAMP signalling and sulfonylurea in insulin secretion	Diabetes, Obesity and Metabolism		16	118–125	10.1111/dom.12343		N	C	SM
2014	Stambouli, N.; Dridi, M.; Wei, N.-N.; Jlizi, A.; Bouraoui, A.; Elgaaied, A.B.A.	Structural insight into the binding complex: β-arrestin/CCR5 complex	Journal of Biomolecular Structure and Dynamics	6	32	866–875	10.1080/07391102.2013.794373		N	A	Bio
2014	Su, Z.-Y.	Ibalizumab-human cd4 receptor interaction: Computational alanine scanning molecular dynamics studies	Current Computer-Aided Drug Design	3	10	217–225	10.2174/157340991003150302230124		N	R	Bio
2014	Ucisik, M.N.; Zheng, Z.; Faver, J.C.; Merz, K.M.	Bringing clarity to the prediction of protein-ligand binding free energies via "blurring"	Journal of Chemical Theory and Computation	3	10	1314–1325	10.1021/ct400995c	PMID: 24803861	N	C	SM
2014	Vass, M.; Ágai-Csongor, E.; Horti, F.; Keseru, G.M.	Multiple fragment docking and linking in primary and secondary pockets of dopamine receptors	ACS Medicinal Chemistry Letters	9	5	1010–1014	10.1021/ml500201u	PMID: 25221658 PMCID: PMC4160746	N	C
2014	Wadood, A.; Riaz, M.; Jamal, S.B.; Shah, M.	Interactions of ketoamide inhibitors on HCV NS3/4A protease target: Molecular docking studies	Molecular Biology Reports	1	41	337–345	10.1007/s11033-013-2867-x		N	P	SM	GBVI/WSA
2014	Wang, Q.; Li, L.; Wang, X.; Liu, H.; Yao, X.	Understanding the recognition mechanisms of Zα domain of human editing enzyme ADAR1 (hZαADAR1) and various Z-DNAs from molecular dynamics simulation	Journal of Molecular Modeling	11	20	1–14	10.1007/s00894-014-2500-5		N	C	Bio
2014	Wang, Y.-T.; Lu, C.-Y.; Hour, T.-C.; Cheng, T.-L.	Inhibitor and substrate binding by new delhi metallo-beta-lactamase-1: A molecular dynamics studies	Current Computer-Aided Drug Design	3	10	197–204	10.2174/1574886309666141126145225		N	A	SM
2014	Zuo, Z.-L.; Guo, L.; Mancera, R.L.	Free Energy of Binding of Coiled-Coil Complexes with Different Electrostatic Environments: The Influence of Force Field Polarisation and Capping	Natural Products and Bioprospecting	5	4	285–295	10.1007/s13659-014-0036-0	PMCID: PMC4199946	N	C
2015	Anilkumar, N.C.; Sundaram, M.S.; Mohan, C.D.; Rangappa, S.; Bulusu, K.C.; Fuchs, J.E.; Girish, K.S.; Bender, A.; Basappa; Rangappa, K.S.	A one pot synthesis of novel bioactive tri- substitute-condensed-imidazopyridines that targets snake venom phospholipase A2	PLoS ONE	7	10		10.1371/journal.pone.0131896	PMCID: PMC4511007	N	R	SM	GBVI/WSA
2015	Cai, J.; Li, J.; Zhang, J.; Ding, S.; Liu, G.; Li, W.; Tang, Y.	Computational insights into inhibitory mechanism of azole compounds against human aromatase	RSC Advances	110	5	90871–90880	10.1039/c5ra19602g		N	R	SM
2015	Chen, J.; Wang, J.; Zhang, Q.; Chen, K.; Zhu, W.	Probing Origin of Binding Difference of inhibitors to MDM2 and MDMX by Polarizable Molecular Dynamics Simulation and QM/MM-GBSA Calculation	Scientific Reports		5		10.1038/srep17421	PMCID: PMC4663504	N	R	Bio
2015	Gallicchio, E.; Chen, H.; Chen, H.; Fitzgerald, M.; Gao, Y.; He, P.; Kalyanikar, M.; Kao, C.; Lu, B.; Niu, Y.; Pethe, M.; Zhu, J.; Levy, R.M.	BEDAM binding free energy predictions for the SAMPL4 octa-acid host challenge	Journal of Computer-Aided Molecular Design	4	29	315–325	10.1007/s10822-014-9795-2	PMID: 25726024 PMCID: PMC4832917	N	C
2015	Jha, A.; Yadav, Y.; Naidu, A.B.; Rao, V.K.; Kumar, A.; Parmar, V.S.; MacDonald, W.J.; Too, C.K.L.; Balzarini, J.; Barden, C.J.; Cameron, T.S.	Design, synthesis and bioevaluation of novel 6-(4-Hydroxypiperidino)naphthalen-2-ol-based potential selective estrogen receptor modulators for breast cancer	European Journal of Medicinal Chemistry		92	103–114	10.1016/j.ejmech.2014.12.037		N	O	SM	GBVI/WSA
2015	Khamis, M.A.; Gomaa, W.; Ahmed, W.F.	Machine learning in computational docking	Artificial Intelligence in Medicine	3	63	135–152	10.1016/j.artmed.2015.02.002		N	C
2015	Kumar, A.; Sechi, L.A.; Caboni, P.; Marrosu, M.G.; Atzori, L.; Pieroni, E.	Dynamical insights into the differential characteristics of Mycobacterium avium subsp. paratuberculosis peptide binding to HLA-DRB1 proteins associated with multiple sclerosis	New Journal of Chemistry	2	39	1355–1366	10.1039/c4nj01903b		N	A	SM
2015	Kumar, V.; Krishna, S.; Siddiqi, M.I.	Virtual screening strategies: Recent advances in the identification and design of anti-cancer agents	Methods	C	71	64–70	10.1016/j.ymeth.2014.08.010		N	C	SM
2015	Li, X.; Xiaokaiti, Y.; Wu, H.; Chen, Y.; Yang, H.; Duan, J.; Li, X.; Pan, Y.; Tie, L.; Zhang, L.	EGCG reverses human neutrophil elastase-induced migration in A549 cells by directly binding to HNE and by regulating α1-AT	Scientific Reports	1	5	11494	10.1038/srep11494	PMID: 26177797 PMCID: PMC4503950	N	C
2015	Moustafa, Ibrahim M.; Gohara, David W.; Uchida, Akira; Yennawar, Neela; Cameron, Craig E.	Conformational Ensemble of the Poliovirus 3CD Precursor Observed by MD Simulations and Confirmed by SAXS: A Strategy to Expand the Viral Proteome?	Viruses	11	7	5962–5986	10.3390/v7112919	PMID: 26610545 PMCID: PMC4664992	N	P	Bio
2015	Murudkar, Sushant; Mora, Aruna K.; Singh, Prabhat K.; Bandyopadhyay, Tusar; Nath, Sukhendu	An ultrafast molecular rotor based ternary complex in a nanocavity: a potential “turn on” fluorescence sensor for the hydrocarbon chain	Physical Chemistry Chemical Physics	8	17	5691–5703	10.1039/c4cp04636f	PMID: 25623640	N	A	SM
2015	Shi, S.; Zhang, S.; Zhang, Q.	Probing difference in binding modes of inhibitors to MDMX by molecular dynamics simulations and different free energy methods	PLoS ONE	10	10		10.1371/journal.pone.0141409	PMCID: PMC4625964	N	A	SM
2015	Szollosi, E.; Bobok, A.; Kiss, L.; Vass, M.; Kurkó, D.; Kolok, S.; Visegrády, A.; Keseru, G.M.	Cell-based and virtual fragment screening for adrenergic α2C receptor agonists	Bioorganic and Medicinal Chemistry	14	23	3991–3999	10.1016/j.bmc.2015.01.013	PMID: 25648685	N	C	SM
2015	Tambunan, U.S.F.; Rachmania, R.A.; Parikesit, A.A.	In silico modification of oseltamivir as neuraminidase inhibitor of influenza A virus subtype H1N1	Journal of Biomedical Research	2	29	150–159	10.7555/jbr.29.20130024	PMCID: PMC4389116	N	C	SM
2015	Tanneeru, K.; Balla, A.R.; Guruprasad, L.	In silico 3D structure modeling and inhibitor binding studies of human male germ cell-associated kinase	Journal of Biomolecular Structure and Dynamics	8	33	1710–1719	10.1080/07391102.2014.968622		N	R	SM
2015	Virtanen, S.I.; Niinivehmas, S.P.; Pentikäinen, O.T.	Case-specific performance of MM-PBSA, MM-GBSA, and SIE in virtual screening	Journal of Molecular Graphics and Modelling		62	303–318	10.1016/j.jmgm.2015.10.012	PMID: 26550792	N	R	SM
2015	Wang, Y.-T.; Chuang, L.-Y.	Insight into the modified Ibalizumab-human CD4 receptor interactions: Using a computational binding free energy approach	Journal of Computer-Aided Molecular Design	1	29	69–78	10.1007/s10822-014-9805-4		N	R	Bio
2015	Wang, Y.-T.; Chuang, L.-Y.; Lu, C.-Y.	Molecular basis of R294K mutation effects of H7N9 neuraminidases with drugs and cyclic peptides: An in silico and experimental study	RSC Advances	71	5	57568–57575	10.1039/c5ra10068b		N	R	SM
2015	Wang, Y.; Guo, Y.; Kuang, Q.; Pu, X.; Ji, Y.; Zhang, Z.; Li, M.	A comparative study of family-specific protein-ligand complex affinity prediction based on random forest approach	Journal of Computer-Aided Molecular Design	4	29	349–360	10.1007/s10822-014-9827-y		N	C
2015	Xu, H.; Xiong, C.; He, L.; Wu, B.; Peng, L.; Cheng, Y.; Jiang, F.; Tan, L.; Tang, L.; Tu, Y.; Yang, Y.; Liu, C.; Gao, Y.; Li, G.; Zhang, C.; Liu, S.; Xu, C.; Wu, H.; Li, G.; Liang, S.	Trans-Resveratrol Attenuates High Fatty Acid-Induced P2X7 Receptor Expression and IL-6 Release in PC12 Cells: Possible Role of P38 MAPK Pathway	Inflammation	1	38	327–337	10.1007/s10753-014-0036-6		N	C	SM
2015	Yuriev, E.; Holien, J.; Ramsland, P.A.	Improvements, trends, and new ideas in molecular docking: 2012-2013 in review	Journal of Molecular Recognition	10	28	581–604	10.1002/jmr.2471	PMID: 25808539	N	C
2016	Carlson, H.A.; Smith, R.D.; Damm-Ganamet, K.L.; Stuckey, J.A.; Ahmed, A.; Convery, M.A.; Somers, D.O.; Kranz, M.; Elkins, P.A.; Cui, G.; Peishoff, C.E.; Lambert, M.H.; Dunbar, J.B.	CSAR 2014: A Benchmark Exercise Using Unpublished Data from Pharma	Journal of Chemical Information and Modeling	6	56	1063–1077	10.1021/acs.jcim.5b00523	PMID: 27149958	N	P	SM
2016	Chen, J.	Drug resistance mechanisms of three mutations V32I, I47V and V82I in HIV-1 protease toward inhibitors probed by molecular dynamics simulations and binding free energy predictions	RSC Advances	63	6	58573–58585	10.1039/c6ra09201b		N	R	SM
2016	Greenidge, P.A.; Lewis, R.A.; Ertl, P.	Boosting Pose Ranking Performance via Rescoring with MM-GBSA	Chemical Biology and Drug Design			317–328	10.1111/cbdd.12763		N	C
2016	Hamed, M.Y.; Arya, G.	Zinc finger protein binding to DNA: An energy perspective using molecular dynamics simulation and free energy calculations on mutants of both zinc finger domains and their specific DNA bases	Journal of Biomolecular Structure and Dynamics	5	34	919–934	10.1080/07391102.2015.1068224		N	C	SM
2016	Hamzeh-Mivehroud, M.; Sokouti, B.; Dastmalchi, S.	Molecular docking at a glance	Oncology: Breakthroughs in Research and Practice		44229	764–803	10.4018/978-1-5225-0549-5.ch030		N	C
2016	Hengel, S.R.; Malacaria, E.; Constantino, L.F. Da Silva; Bain, F.E.; Diaz, A.; Koch, B.G.; Yu, L.; Wu, M.; Pichierri, P.; Spies, M.A.; Spies, M.	Small-molecule inhibitors identify the RAD52-ssDNA interaction as critical for recovery from replication stress and for survival of BRCA2 deficient cells	eLife	JULY	5		10.7554/elife.14740	PMCID: PMC4982760	N	C	SM	GBVI/WSA
2016	Ignjatović, M. Misini; Caldararu, O.; Dong, G.; Muñoz-Gutierrez, C.; Adasme-Carreño, F.; Ryde, U.	Binding-affinity predictions of HSP90 in the D3R Grand Challenge 2015 with docking, MM/GBSA, QM/MM, and free-energy simulations	Journal of Computer-Aided Molecular Design	9	30	707–730	10.1007/s10822-016-9942-z	PMID: 27565797	N	C	SM
2016	Micheli, F.; Bacchi, A.; Braggio, S.; Castelletti, L.; Cavallini, P.; Cavanni, P.; Cremonesi, S.; Cin, M. Dal; Feriani, A.; Gehanne, S.; Kajbaf, M.; Marchió, L.; Nola, S.; Oliosi, B.; Pellacani, A.; Perdonà, E.; Sava, A.; Semeraro, T.; Tarsi, L.; Tomelleri, S.; Wong, A.; Visentini, F.; Zonzini, L.; Heidbreder, C.	1,2,4-Triazolyl 5-Azaspiro[2.4]heptanes: Lead Identification and Early Lead Optimization of a New Series of Potent and Selective Dopamine D3 Receptor Antagonists	Journal of Medicinal Chemistry	18	59	8549–8576	10.1021/acs.jmedchem.6b00972		N	C	SM
2016	Nasr, T.; Bondock, S.; Eid, S.	Design, synthesis, antimicrobial evaluation and molecular docking studies of some new 2,3-dihydrothiazoles and 4-thiazolidinones containing sulfisoxazole	Journal of Enzyme Inhibition and Medicinal Chemistry	2	31	236–246	10.3109/14756366.2015.1016514		N	O	SM	GBVI/WSA
2016	Pan, Y.; Sackmann, E.K.; Wypisniak, K.; Hornsby, M.; Datwani, S.S.; Herr, A.E.	Determination of equilibrium dissociation constants for recombinant antibodies by high-throughput affinity electrophoresis	Scientific Reports		6		10.1038/srep39774		N	C	Bio
2016	Procacci, P.	Reformulating the entropic contribution in molecular docking scoring functions	Journal of Computational Chemistry			1819–1827	10.1002/jcc.24397		N	C	SM
2016	Schweitzer, M.; Makhoul, S.; Paliouras, M.; Beitel, L.K.; Gottlieb, B.; Trifiro, M.; Chowdhury, S.F.; Zaman, N.M.; Wang, E.; Davis, H.; Chalifour, L.E.	Characterization of the NPC1L1 gene and proteome from an exceptional responder to ezetimibe	Atherosclerosis		246	78–86	10.1016/j.atherosclerosis.2015.12.032		N	P	SM
2016	Silva, J.R.A.; Bishai, W.R.; Govender, T.; Lamichhane, G.; Maguire, G.E.M.; Kruger, H.G.; Lameira, J.; Alves, C.N.	Targeting the cell wall of Mycobacterium tuberculosis: A molecular modeling investigation of the interaction of imipenem and meropenem with L,D-transpeptidase 2	Journal of Biomolecular Structure and Dynamics	2	34	304–317	10.1080/07391102.2015.1029000		N	R	SM
2016	Siqueira, A.S.; Lima, A.R.J.; Dall’Agnol, L.T.; Azevedo, J.S.N. de; Vianez, J.L. da Silva Gonçalves; Gonçalves, E.C.	Comparative modeling and molecular dynamics suggest high carboxylase activity of the Cyanobium sp. CACIAM14 RbcL protein	Journal of Molecular Modeling	3	22	68	10.1007/s00894-016-2943-y	PMID: 26936271	N	A	Bio
2016	Smith, R.D.; Damm-Ganamet, K.L.; Dunbar, J.B.; Ahmed, A.; Chinnaswamy, K.; Delproposto, J.E.; Kubish, G.M.; Tinberg, C.E.; Khare, S.D.; Dou, J.; Doyle, L.; Stuckey, J.A.; Baker, D.; Carlson, H.A.	CSAR Benchmark Exercise 2013: Evaluation of Results from a Combined Computational Protein Design, Docking, and Scoring/Ranking Challenge	Journal of Chemical Information and Modeling	6	56	1022–1031	10.1021/acs.jcim.5b00387	PMID: 26419257	N	P	SM
2016	Taha, M.; Ismail, N.H.; Imran, S.; Wadood, A.; Ali, M.; Rahim, F.; Khan, A.A.; Riaz, M.	Novel thiosemicarbazide-oxadiazole hybrids as unprecedented inhibitors of yeast α-glucosidase and in silico binding analysis	RSC Advances	40	6	33733–33742	10.1039/c5ra28012e		N	R	SM	GBVI/WSA
2016	Wamhoff, E.-C.; Hanske, J.; Schnirch, L.; Aretz, J.; Grube, M.; Silva, D. Varón; Rademacher, C.	19F NMR-Guided Design of Glycomimetic Langerin Ligands	ACS Chemical Biology	9	11	2407–2413	10.1021/acschembio.6b00561		N	C	SM	GBVI/WSA
2016	Wang, Y.-T.; Cheng, T.-L.	Refined models of New Delhi metallo-beta-lactamase-1 with inhibitors: an QM/MM modeling study	Journal of Biomolecular Structure and Dynamics	10	34	2214–2223	10.1080/07391102.2015.1110834		N	R	SM
2016	Xu, X.; Thai, H.; Kitrinos, K.M.; Xia, G.; Gaggar, A.; Paulson, M.; Ganova-Raeva, L.; Khudyakov, Y.; Lara, J.	Modeling the functional state of the reverse transcriptase of hepatitis B virus and its application to probing drug-protein interaction	BMC Bioinformatics	Suppl 8	17	280	10.1186/s12859-016-1116-4	PMID: 27587008 PMCID: PMC5009823	N	A	Bio
2016	Zhang, B.; D'Erasmo, M.P.; Murelli, R.P.; Gallicchio, E.	Free Energy-Based Virtual Screening and Optimization of RNase H Inhibitors of HIV-1 Reverse Transcriptase	ACS Omega	3	1	435–447	10.1021/acsomega.6b00123	PMID: 27713931	N	C	SM
2016	Zhu, X.; Shin, W.-H.; Kim, H.; Kihara, D.	Combined Approach of Patch-Surfer and PL-PatchSurfer for Protein-Ligand Binding Prediction in CSAR 2013 and 2014	Journal of Chemical Information and Modeling	6	56	1088–1099	10.1021/acs.jcim.5b00625	PMID: 26691286 PMCID: PMC5005040	N	C	SM
2017	Buoso, E.; Galasso, M.; Ronfani, M.; Papale, A.; Galbiati, V.; Eberini, I.; Marinovich, M.; Racchi, M.; Corsini, E.	The scaffold protein RACK1 is a target of endocrine disrupting chemicals (EDCs) with important implication in immunity	Toxicology and Applied Pharmacology		325	37–47	10.1016/j.taap.2017.04.011		N	P	SM	GBVI/WSA
2017	Caldararu, O.; Olsson, M.A.; Riplinger, C.; Neese, F.; Ryde, U.	Binding free energies in the SAMPL5 octa-acid host–guest challenge calculated with DFT-D3 and CCSD(T)	Journal of Computer-Aided Molecular Design	1	31	87–106	10.1007/s10822-016-9957-5	PMID: 27600554	N	C
2017	Chiricozzi, E.; Pomè, D.Y.; Maggioni, M.; Biase, E. Di; Parravicini, C.; Palazzolo, L.; Loberto, N.; Eberini, I.; Sonnino, S.	Role of the GM1 ganglioside oligosaccharide portion in the TrkA-dependent neurite sprouting in neuroblastoma cells	Journal of Neurochemistry	6	143	645–659	10.1111/jnc.14146		N	P	SM	GBVI/WSA
2017	Danielson, M.L.; Hu, B.; Shen, J.; Desai, P.V.	In silico ADME techniques used in early-phase drug discovery	AAPS Advances in the Pharmaceutical Sciences Series		25	81–117	10.1007/978-3-319-50042-3_4		N	C
2017	Deplano, A.; Morgillo, C.M.; Demurtas, M.; Björklund, E.; Cipriano, M.; Svensson, M.; Hashemian, S.; Smaldone, G.; Pedone, E.; Luque, F.J.; Cabiddu, M.G.; Novellino, E.; Fowler, C.J.; Catalanotti, B.; Onnis, V.	Novel propanamides as fatty acid amide hydrolase inhibitors	European Journal of Medicinal Chemistry		136	523–542	10.1016/j.ejmech.2017.05.033		N	P	SM
2017	Dong, X.; Su, X.; Yu, J.; Liu, J.; Shi, X.; Pan, Q.; Yang, J.; Chen, J.; Li, L.; Cao, H.	Homology modeling and molecular dynamics simulation of the HIF2α degradation-related HIF2α-VHL complex	Journal of Molecular Graphics and Modelling		71	116–123	10.1016/j.jmgm.2016.11.011		N	A	Bio
2017	Elgemeie, G.H.; Farag, A.B.	Design, synthesis, and in vitro anti-hepatocellular carcinoma of novel thymine thioglycoside analogs as new antimetabolic agents	Nucleosides, Nucleotides and Nucleic Acids	5	36	328–342	10.1080/15257770.2017.1287377		N	C	SM	GBVI/WSA
2017	Elgemeie, G.H.; Fathy, N.M.; Farag, A.B.; Alkursani, S.A.	Antimetabolites: Design, synthesis, and cytotoxic evaluation of novel dihydropyridine thioglycosides and pyridine thioglycosides	Nucleosides, Nucleotides and Nucleic Acids	5	36	355–377	10.1080/15257770.2017.1297454		N	R	SM	GBVI/WSA
2017	Famiglini, V.; Regina, G. La; Coluccia, A.; Masci, D.; Brancale, A.; Badia, R.; Riveira-Muñoz, E.; Esté, J.A.; Crespan, E.; Brambilla, A.; Maga, G.; Catalano, M.; Limatola, C.; Formica, F.R.; Cirilli, R.; Novellino, E.; Silvestri, R.	Chiral Indolylarylsulfone Non-Nucleoside Reverse Transcriptase Inhibitors as New Potent and Broad Spectrum Anti-HIV-1 Agents	Journal of Medicinal Chemistry	15	60	6528–6547	10.1021/acs.jmedchem.6b01906		N	P	SM
2017	Gosink, L.J.; Overall, C.C.; Reehl, S.M.; Whitney, P.D.; Mobley, D.L.; Baker, N.A.	Bayesian Model Averaging for Ensemble-Based Estimates of Solvation-Free Energies	Journal of Physical Chemistry B	15	121	3458–3472	10.1021/acs.jpcb.6b09198	PMID: 27966363	N	C	SM
2017	Henry, K.A.; Kim, D.Y.; Kandalaft, H.; Lowden, M.J.; Yang, Q.; Schrag, J.D.; Hussack, G.; MacKenzie, C. Roger; Tanha, J.	Stability-diversity tradeoffs impose fundamental constraints on selection of synthetic human VH/VL single-domain antibodies from in vitro display libraries	Frontiers in Immunology	DEC	8	1759	10.3389/fimmu.2017.01759	PMID: 29375542	N	C	Bio
2017	Jing, C.; Li, Z.; Jia, K.; Chen, C.; Liu, X.; Wang, B.; Hu, W.; Li, J.; Zhu, T.; Dong, S.	Discovery of Bisindole as a Novel Scaffold for Protein Tyrosine Phosphatase 1B Inhibitors	Archiv der Pharmazie	1	350		10.1002/ardp.201600173		N	R	SM
2017	Lee, J.; Tofoleanu, F.; Pickard, F.C.; König, G.; Huang, J.; Damjanović, A.; Baek, M.; Seok, C.; Brooks, B.R.	Absolute binding free energy calculations of CBClip host–guest systems in the SAMPL5 blind challenge	Journal of Computer-Aided Molecular Design	1	31	71–85	10.1007/s10822-016-9968-2	PMID: 27677749	N	C	SM
2017	Li, G.-F.; Hu, G.-D.; Zhang, C.; Ji, B.-H.; Wang, J.-H.	Study the interaction between the HIV-1 protease and its mutations with inhibitor GRL-0519 by the computational method	Progress in Biochemistry and Biophysics	9	44	783–791	10.16476/j.pibb.2017.0053		N	A	SM
2017	Lima, A.H.; Santos, A.M. dos; Alves, C.N.; Lameira, J.	Computed insight into a peptide inhibitor preventing the induced fit mechanism of MurA enzyme from Pseudomonas aeruginosa	Chemical Biology and Drug Design	4	89	599–607	10.1111/cbdd.12882		N	A	SM
2017	Napolitano, L.; Scalise, M.; Koyioni, M.; Koutentis, P.; Catto, M.; Eberini, I.; Parravicini, C.; Palazzolo, L.; Pisani, L.; Galluccio, M.; Console, L.; Carotti, A.; Indiveri, C.	Potent inhibitors of human LAT1 (SLC7A5) transporter based on dithiazole and dithiazine compounds for development of anticancer drugs	Biochemical Pharmacology		143	39–52	10.1016/j.bcp.2017.07.006		N	C	SM	GBVI/WSA
2017	Platonova, N.; Parravicini, C.; Sensi, C.; Paoli, A.; Colombo, M.; Neri, A.; Eberini, I.; Chiaramonte, R.	Identification of small molecules uncoupling the Notch::Jagged interaction through an integrated high-throughput screening	PLoS ONE	11	12		10.1371/journal.pone.0182640		N	O		GBVI/WSA
2017	Salar, U.; Khan, K.M.; Taha, M.; Ismail, N.H.; Ali, B.; Qurat-ul-Ain; Perveen, S.; Ghufran, M.; Wadood, A.	Biology-oriented drug synthesis (BIODS): In vitro β-glucuronidase inhibitory and in silico studies on 2-(2-methyl-5-nitro-1H-imidazol-1-yl)ethyl aryl carboxylate derivatives	European Journal of Medicinal Chemistry		125	1289–1299	10.1016/j.ejmech.2016.11.031		N	R	SM	GBVI/WSA
2017	Sikora, Aleksandra E.; Mills, Robert H.; Weber, Jacob V.; Hamza, Adel; Passow, Bryan W.; Romaine, Andrew; Williamson, Zachary A.; Reed, Robert W.; Zielke, Ryszard A.; Korotkov, Konstantin V.	Peptide Inhibitors Targeting the Neisseria gonorrhoeae Pivotal Anaerobic Respiration Factor AniA	Antimicrobial Agents and Chemotherapy	8	61	e00186–17	10.1128/aac.00186-17	PMID: 28584144	N	A	SM
2017	Siqueira, A.S.; Lima, A.R. Jerônimo; Souza, R.C. de; Santos, A.S.; Júnior, J.L. da Silva Gonçalves Vianez; Gonçalves, E.C.	Anti-dengue virus activity of scytovirin and evaluation of point mutation effects by molecular dynamics and binding free energy calculations	Biochemical and Biophysical Research Communications	3	490	1033–1038	10.1016/j.bbrc.2017.06.160		N	A	Bio
2017	Siqueira, A.S.; Lima, A.R.J.; Souza, R.C. de; Santos, A.S.; Júnior, J.L.S.G. Vianez; Gonçalves, E.C.	In silico analysis of the cyanobacterial lectin scytovirin: new insights into binding properties	Molecular Biology Reports	4	44	353–358	10.1007/s11033-017-4116-1	PMID: 28756560	N	P	SM
2017	Tofoleanu, F.; Lee, J.; IV, F.C. Pickard; König, G.; Huang, J.; Baek, M.; Seok, C.; Brooks, B.R.	Absolute binding free energies for octa-acids and guests in SAMPL5: Evaluating binding free energies for octa-acid and guest complexes in the SAMPL5 blind challenge	Journal of Computer-Aided Molecular Design	1	31	107–118	10.1007/s10822-016-9965-5	PMID: 27696242	N	C	SM
2017	Vitale, Rosa Maria; Antenucci, Lina; Gavagnin, Margherita; Raimo, Gennaro; Amodeo, Pietro	Structure–activity relationships of fraxamoside as an unusual xanthine oxidase inhibitor	Journal of Enzyme Inhibition and Medicinal Chemistry	1	32	345–354	10.1080/14756366.2016.1252758	PMID: 28097900	N	A	SM
2017	Wang, Y.-T.; Chan, Y.-H.	Understanding the molecular basis of agonist/antagonist mechanism of human mu opioid receptor through gaussian accelerated molecular dynamics method	Scientific Reports	1	7		10.1038/s41598-017-08224-2		N	R	SM
2017	Xie, B.; Nguyen, T.H.; Minh, D.D.L.	Absolute Binding Free Energies between T4 Lysozyme and 141 Small Molecules: Calculations Based on Multiple Rigid Receptor Configurations	Journal of Chemical Theory and Computation	6	13	2930–2944	10.1021/acs.jctc.6b01183	PMID: 28430432	N	C	SM
2018	Alencar, N.; Sola, I.; Linares, M.; Juárez-Jiménez, J.; Pont, C.; Viayna, A.; Vílchez, D.; Sampedro, C.; Abad, P.; Pérez-Benavente, S.; Lameira, J.; Bautista, J.M.; Muñoz-Torrero, D.; Luque, F.J.	First homology model of Plasmodium falciparum glucose-6-phosphate dehydrogenase: Discovery of selective substrate analog-based inhibitors as novel antimalarial agents	European Journal of Medicinal Chemistry		146	108–122	10.1016/j.ejmech.2018.01.044		N	A	SM
2018	Almeida, M.O.; Costa, C.H.S.; Gomes, G.C.; Lameira, J.; Alves, C.N.; Honorio, K.M.	Computational analyses of interactions between ALK-5 and bioactive ligands: insights for the design of potential anticancer agents	Journal of Biomolecular Structure and Dynamics	15	36	4010–4022	10.1080/07391102.2017.1404938	PMID: 29132261	N	R	SM
2018	Ammarah, U.; Kumar, A.; Pal, R.; Bal, N.C.; Misra, G.	Identification of new inhibitors against human Great wall kinase using in silico approaches	Scientific Reports	1	8		10.1038/s41598-018-23246-0		N	A	SM
2018	Bharatham, N.; Slavish, P.J.; Young, B.M.; Shelat, A.A.	The role of ZA channel water-mediated interactions in the design of bromodomain-selective BET inhibitors	Journal of Molecular Graphics and Modelling		81	197–210	10.1016/j.jmgm.2018.03.005		N	O	SM	GBVI/WSA
2018	Chen, J.; Wang, J.; Pang, L.; Zhu, W.	Inhibiting mechanism of small molecule toward the p53-MDM2 interaction: A molecular dynamic exploration	Chemical Biology and Drug Design	4	92	1763–1777	10.1111/cbdd.13345		N	R	SM
2018	Chen, Y.; Yang, H.; Wu, Z.; Liu, G.; Tang, Y.; Li, W.	Prediction of Farnesoid X Receptor Disruptors with Machine Learning Methods	Chemical Research in Toxicology	11	31	1128–1137	10.1021/acs.chemrestox.8b00162	PMID: 30371063	N	C
2018	Elgemeie, G.H.; Fathy, N.M.; Farag, A.B.; Alkhursani, S.A.	Design, synthesis, molecular docking and anti-hepatocellular carcinoma evaluation of novel acyclic pyridine thioglycosides	Nucleosides, Nucleotides and Nucleic Acids	3	37	186–198	10.1080/15257770.2018.1450508		N	P	SM	GBVI/WSA
2018	Förster, B.; Chung, P.K.; Crobach, M.J.T.; Kuijper, E.J.	Application of antibody-mediated therapy for treatment and prevention of Clostridium difficile infection	Frontiers in Microbiology	JUN	9	1382	10.3389/fmicb.2018.01382	PMID: 29988597	N	C	Bio
2018	Gao, Y.; Zhu, T.; Chen, J.	Exploring drug-resistant mechanisms of I84V mutation in HIV-1 protease toward different inhibitors by thermodynamics integration and solvated interaction energy method	Chemical Physics Letters		706	400–408	10.1016/j.cplett.2018.06.040		N	P	SM
2018	Hussack, G.; Ryan, S.; Faassen, H. Van; Rossotti, M.; MacKenzie, C. Roger; Tanha, J.	Neutralization of clostridium difficile toxin b with vHH-Fc fusions targeting the delivery and CROPs domains	PLoS ONE	12	13	e0208978	10.1371/journal.pone.0208978	PMID: 30540857	N	C
2018	Izquierdo, C.; Gómez-Tamayo, J.C.; Nebel, J.-C.; Pardo, L.; Gonzalez, A.	Identifying human diamine sensors for death related putrescine and cadaverine molecules	PLoS Computational Biology	1	14		10.1371/journal.pcbi.1005945		N	O	SM	GBVI/WSA
2018	Kadukova, M.; Grudinin, S.	Docking of small molecules to farnesoid X receptors using AutoDock Vina with the Convex-PL potential: lessons learned from D3R Grand Challenge 2	Journal of Computer-Aided Molecular Design	1	32	151–162	10.1007/s10822-017-0062-1	PMID: 28913782	N	C	SM
2018	Kanyaboon, P.; Saelee, T.; Suroengrit, A.; Hengphasatporn, K.; Rungrotmongkol, T.; Chavasiri, W.; Boonyasuppayakorn, S.	Cardol triene inhibits dengue infectivity by targeting kl loops and preventing envelope fusion	Scientific Reports	1	8		10.1038/s41598-018-35035-w		N	C	SM
2018	King, M.T.; Huh, I.; Shenai, A.; Brooks, T.M.; Brooks, C.L.	Structural basis of VHH-mediated neutralization of the food-borne pathogen Listeria monocytogenes	Journal of Biological Chemistry	35	293	13626–13635	10.1074/jbc.ra118.003888	PMID: 29976754	N	C	Bio
2018	Kurkinen, S.T.; Niinivehmas, S.; Ahinko, M.; Lätti, S.; Pentikäinen, O.T.; Postila, P.A.	Improving docking performance using negative image-based rescoring	Frontiers in Pharmacology	MAR	9	260	10.3389/fphar.2018.00260	PMID: 29632488	N	C
2018	Kuroda, D.; Tsumoto, K.	Antibody affinity maturation by computational design	Methods in Molecular Biology		1827	15–34	10.1007/978-1-4939-8648-4_2		N	C	Bio
2018	Lauria, S.; Perrotta, C.; Casati, S.; Renzo, I. Di; Ottria, R.; Eberini, I.; Palazzolo, L.; Parravicini, C.; Ciuffreda, P.	Design, synthesis, molecular modelling and in vitro cytotoxicity analysis of novel carbamate derivatives as inhibitors of Monoacylglycerol lipase	Bioorganic and Medicinal Chemistry	9	26	2561–2572	10.1016/j.bmc.2018.04.024		N	O	SM	GBVI/WSA
2018	Li, C.; Tang, Z.; Hu, Z.; Wang, Y.; Yang, X.; Mo, F.; Lu, X.	Natural single-domain antibody-nanobody: A novel concept in the antibody field	Journal of Biomedical Nanotechnology	1	14	1–19	10.1166/jbn.2018.2463	PMID: 29463363	N	P	Bio	GBVI/WSA
2018	Li, Q.; Constantino, L. Folly da Silva; Spies, M.A.	Integrating Experimental and In Silico HTS in the Discovery of Inhibitors of Protein–Nucleic Acid Interactions	Methods in Enzymology		601	243–273	10.1016/bs.mie.2017.11.036		N	O	SM	GBVI/WSA
2018	Liu, Y.; Huang, H.	Expression of single-domain antibody in different systems	Applied Microbiology and Biotechnology	2	102	539–551	10.1007/s00253-017-8644-3	PMID: 29177623	N	C	Bio
2018	Mazzega, E.; Marco, A. de	Engineered cross-reacting nanobodies simplify comparative oncology between humans and dogs	Veterinary and Comparative Oncology	1	16	E202–E206	10.1111/vco.12359	PMID: 29047203	N	C
2018	Palazzolo, L.; Parravicini, C.; Laurenzi, T.; Guerrini, U.; Indiveri, C.; Gianazza, E.; Eberini, I.	In silico description of LAT1 transport mechanism at an atomistic level	Frontiers in Chemistry	AUG	6		10.3389/fchem.2018.00350		N	P	Pep	GBVI/WSA
2018	Prieto-Martínez, F.D.; Medina-Franco, J.L.	Flavonoids as putative epi-modulators: Insight into their binding mode with brd4 bromodomains using molecular docking and dynamics	Biomolecules	3	8		10.3390/biom8030061		N	C
2018	Ramlaul, K.; Aylett, C.H.S.	Signal integration in the (m)TORC1 growth pathway	Frontiers in Biology	4	13	237–262	10.1007/s11515-018-1501-7		N	C
2018	Ruzza, P.; Vitale, R.M.; Hussain, R.; Montini, A.; Honisch, C.; Pozzebon, A.; Hughes, C.S.; Biondi, B.; Amodeo, P.; Sechi, G.; Siligardi, G.	Chaperone-like effect of ceftriaxone on HEWL aggregation: A spectroscopic and computational study	Biochimica et Biophysica Acta - General Subjects	6	1862	1317–1326	10.1016/j.bbagen.2018.02.014		N	A	SM
2018	Sanad, M.H.; Farag, A.B.; Salama, D.H.	Radioiodination and bioevaluation of rolipram as a tracer for brain imaging: In silico study, molecular modeling and gamma scintigraphy	Journal of Labelled Compounds and Radiopharmaceuticals	6	61	501–508	10.1002/jlcr.3614		N	O	SM	GBVI/WSA
2018	Sanad, M.H.; Ibrahim, A.A.	Preparation and biological evaluation of 99mTc N-histamine as a model for brain imaging: In silico study and preclinical evaluation	Radiochimica Acta	3	106	229–238	10.1515/ract-2017-2804		N	P	SM	GBVI/WSA
2018	Siqueira, A.S.; Lima, A.R.J.; Aguiar, D.C.F.; Santos, A.S.; Júnior, J.L.D.S.G. Vianez; Gonçalves, E.C.	Genomic screening of new putative antiviral lectins from Amazonian cyanobacteria based on a bioinformatics approach	Proteins: Structure, Function and Bioinformatics	10	86	1047–1054	10.1002/prot.25577		N	P	SM
2018	Taha, M.; Wadood, A.	Synthesis and molecular docking study of piperazine derivatives as potent urease inhibitors	Bioorganic Chemistry		78	411–417	10.1016/j.bioorg.2018.04.007		N	O	SM	GBVI/WSA
2018	Yan, F.; Liu, X.; Zhang, S.; Su, J.; Zhang, Q.; Chen, J.	Computational revelation of binding mechanisms of inhibitors to endocellular protein tyrosine phosphatase 1B using molecular dynamics simulations	Journal of Biomolecular Structure and Dynamics	14	36	3636–3650	10.1080/07391102.2017.1394221		N	A	SM
2018	Zhang, D.; Liu, H.; Cui, J.	Binding of anti-apoptotic Bcl-2 with different BH3 peptides: A molecular dynamics study	Chemical Physics Letters		691	103–109	10.1016/j.cplett.2017.10.030		N	R	SM
2018	Zhu, G.; Liu, W.; Bao, C.; Tong, D.; Ji, H.; Shen, Z.; Yang, D.; Lu, L.	Investigating energy-based pool structure selection in the structure ensemble modeling with experimental distance constraints: The example from a multidomain protein Pub1	Proteins: Structure, Function and Bioinformatics	5	86	501–514	10.1002/prot.25468		N	C
2019	Angira, D.; Chikhale, R.; Mehta, K.; Bryce, R.A.; Thiruvenkatam, V.	Tracing the GSAP-APP C-99 Interaction Site in the β-Amyloid Pathway Leading to Alzheimer's Disease	ACS Chemical Neuroscience	8	10	3868–3879	10.1021/acschemneuro.9b00332		N	C
2019	Araújo, J.D.O.; Santos, A.M. Dos; Lameira, J.; Alves, C.N.; Lima, A.H.	Computational investigation of bisphosphate inhibitors of 3-deoxy-d-manno-octulosonate 8-phosphate synthase	Molecules	13	24		10.3390/molecules24132370		N	R	SM
2019	Bae, I.; Ji, U.	Outlier detection and smoothing process for water level data measured by ultrasonic sensor in stream flows	Water (Switzerland)	5	11		10.3390/w11050951		N	C
2019	Brini, E.; Kozakov, D.; DIll, K.A.	Predicting Protein Dimer Structures Using MELD × MD	Journal of Chemical Theory and Computation	5	15	3381–3389	10.1021/acs.jctc.8b01208	PMID: 30908034	N	C
2019	Cannon, D.A.; Shan, L.; Du, Q.; Shirinian, L.; Rickert, K.W.; Rosenthal, K.L.; Korade, M.; Vlerken-Ysla, L.E. van; Buchanan, A.; Vaughan, T.J.; Damschroder, M.M.; Popovic, B.	Experimentally guided computational antibody affinity maturation with de novo docking, modelling and rational design	PLoS Computational Biology	5	15	e1006980	10.1371/journal.pcbi.1006980	PMID: 31042706	N	C	Bio
2019	Cavasotto, C.N.; Aucar, M.G.; Adler, N.S.	Computational chemistry in drug lead discovery and design	International Journal of Quantum Chemistry	2	119		10.1002/qua.25678		N	C
2019	Cheng, X.; Wang, J.; Kang, G.; Hu, M.; Yuan, B.; Zhang, Y.; Huang, H.	Homology modeling-based in silico affnity maturation improves the affnity of a nanobody	International Journal of Molecular Sciences	17	20	4187	10.3390/ijms20174187	PMID: 31461846	N	P	Bio
2019	Costa, Kauȇ Santana da; Galúcio, João Marcos; Costa, Clauber Henrique Souza da; Santana, Amanda Ruslana; Carvalho, Vitor dos Santos; Nascimento, Lidiane Diniz do; Lima, Anderson Henrique Lima e; Cruz, Jorddy Neves; Alves, Claudio Nahum; Lameira, Jerônimo	Exploring the Potentiality of Natural Products from Essential Oils as Inhibitors of Odorant-Binding Proteins: A Structure- and Ligand-Based Virtual Screening Approach To Find Novel Mosquito Repellents	ACS Omega	27	4	22475–22486	10.1021/acsomega.9b03157	PMID: 31909330	N	A	SM
2019	Galúcio, J.M.; Monteiro, E.F.; Jesus, D.A. de; Costa, C.H.; Siqueira, R.C.; Santos, G.B.D.; Lameira, J.; Costa, K.S.D.	In silico identification of natural products with anticancer activity using a chemo-structural database of Brazilian biodiversity	Computational Biology and Chemistry		83		10.1016/j.compbiolchem.2019.107102		N	P	SM
2019	Giau, V. Van; Lee, H.; An, S.S.A.; Hulme, J.	Recent advances in the treatment of C. Difficile using biotherapeutic agents	Infection and Drug Resistance		12	1597–1615	10.2147/idr.s207572	PMID: 31354309	N	C	Bio
2019	Hengphasatporn, K.; Kungwan, N.; Rungrotmongkol, T.	Binding pattern and susceptibility of epigallocatechin gallate against envelope protein homodimer of Zika virus: A molecular dynamics study	Journal of Molecular Liquids		274	140–147	10.1016/j.molliq.2018.10.111		N	A	SM
2019	Henry, K.A.; Faassen, H. van; Harcus, D.; Marcil, A.; Hill, J.J.; Muyldermans, S.; MacKenzie, C.R.	Llama peripheral B-cell populations producing conventional and heavy chain-only IgG subtypes are phenotypically indistinguishable but immunogenetically distinct	Immunogenetics	4	71	307–320	10.1007/s00251-018-01102-9	PMID: 30656359	N	C
2019	Huen, J.; Yan, Z.; Iwashkiw, J.; Dubey, S.; Gimenez, M.C.; Ortiz, M.E.; Patel, S.V.; Jones, M.D.; Riazi, A.; Terebiznik, M.; Babaei, S.; Shahinas, D.	A Novel Single Domain Antibody Targeting FliC Flagellin of Salmonella enterica for Effective Inhibition of Host Cell Invasion	Frontiers in Microbiology		10	2665	10.3389/fmicb.2019.02665	PMID: 31849856	N	C
2019	Kong, R.; Wang, F.; Zhang, J.; Wang, F.; Chang, S.	CoDockPP: A Multistage Approach for Global and Site-Specific Protein-Protein Docking	Journal of Chemical Information and Modeling	8	59	3556–3564	10.1021/acs.jcim.9b00445	PMID: 31276391	N	P	SM
2019	Lenci, E.; Innocenti, R.; Francescantonio, T. Di; Menchi, G.; Bianchini, F.; Contini, A.; Trabocchi, A.	Identification of highly potent and selective MMP2 inhibitors addressing the S1′ subsite with D-proline-based compounds	Bioorganic and Medicinal Chemistry	9	27	1891–1902	10.1016/j.bmc.2019.03.043		N	O	SM	GBVI/WSA
2019	Myrianthopoulos, V.; Mikros, E.	From bench to bedside, via desktop. Recent advances in the application of cutting-edge in silico tools in the research of drugs targeting bromodomain modules	Biochemical Pharmacology		159	40–51	10.1016/j.bcp.2018.11.007	PMID: 30414936	N	C	SM
2019	Naik, A.D.; Islam, T.; Terasaka, T.; Ohara, Y.; Hashimoto, Y.; Menegatti, S.; Carbonell, R.	Silica resins and peptide ligands to develop disposable affinity adsorbents for antibody purification	Biochemical Engineering Journal		145	53–61	10.1016/j.bej.2018.07.011		N	C	Bio
2019	Peng, C.; Wang, J.; Yu, Y.; Wang, G.; Chen, Z.; Xu, Z.; Cai, T.; Shao, Q.; Shi, J.; Zhu, W.	Improving the accuracy of predicting protein-ligand binding-free energy with semiempirical quantum chemistry charge	Future Medicinal Chemistry	4	11	303–321	10.4155/fmc-2018-0207	PMID: 30802139	N	R	SM
2019	Porter, K.A.; Desta, I.; Kozakov, D.; Vajda, S.	What method to use for protein–protein docking?	Current Opinion in Structural Biology		55	1–7	10.1016/j.sbi.2018.12.010	PMID: 30711743	N	C	Bio
2019	Ranjbar, M.H.; Ebrahimi, M.M.; Shahsavandi, M.M.; Farhadi, S.; Mirjalili, T.; Tebianian, A.; Motedayen, M.	Novel applications of immuno-bioinformatics in vaccine and bio-product developments at research institutes	Archives of Razi Institute	3	74	219–233			N	C
2019	Shi, C.; Bao, J.; Sun, Y.; Kang, X.; Lao, X.; Zheng, H.	Discovery of Baicalin as NDM-1 inhibitor: Virtual screening, biological evaluation and molecular simulation	Bioorganic Chemistry		88		10.1016/j.bioorg.2019.102953		N	P	SM	GBVI/WSA
2019	Shi, C.; Chen, J.; Xiao, B.; Kang, X.; Lao, X.; Zheng, H.	Discovery of NDM-1 inhibitors from natural products	Journal of Global Antimicrobial Resistance		18	80–87	10.1016/j.jgar.2019.02.003		N	O	SM	GBVI/WSA
2019	Tchekalarova, J.; Angelova, V.T.; Todorova, N.; Andreeva-Gateva, P.; Rangelov, M.	Evaluation of the anticonvulsant effect of novel melatonin derivatives in the intravenous pentylenetetrazol seizure test in mice	European Journal of Pharmacology		863		10.1016/j.ejphar.2019.172684		N	P	SM	GBVI/WSA
2019	Tee, Sim-Hui	Computational Construction of the Reality: Abstraction and Exploration-Driven Strategies in Constructing Protein–Protein Interfaces	Axiomathes	3	29	311–328	10.1007/s10516-018-9391-5		N	C	SM
2019	Todorov, P.; Peneva, P.; Tchekalarova, J.; Rangelov, M.; Georgieva, S.; Todorova, N.	Synthesis, characterization and anticonvulsant activity of new series of N-modified analogues of VV-hemorphin-5 with aminophosphonate moiety	Amino Acids	44481	51	1527–1545	10.1007/s00726-019-02789-0		N	C	SM
2019	Todorov, P.; Rangelov, M.; Peneva, P.; Todorova, N.; Tchekalarova, J.	Anticonvulsant evaluation and docking analysis of VV-Hemorphin-5 analogues	Drug Development Research	4	80	425–437	10.1002/ddr.21514		N	P	SM	GBVI/WSA
2019	Wang, E.; Sun, H.; Wang, J.; Wang, Z.; Liu, H.; Zhang, J.Z.H.; Hou, T.	End-Point Binding Free Energy Calculation with MM/PBSA and MM/GBSA: Strategies and Applications in Drug Design	Chemical Reviews	16	119	9478–9508	10.1021/acs.chemrev.9b00055	PMID: 31244000	N	C	SM
2019	Wang, R.; Xu, D.	Molecular dynamics investigations of oligosaccharides recognized by family 16 and 22 carbohydrate binding modules	Physical Chemistry Chemical Physics	38	21	21485–21496	10.1039/c9cp04673a		N	C	SM
2019	Zhao, P.; Cao, H.; Chen, Y.; Zhu, T.	Insights into the binding mechanisms of inhibitors of MDM2 based on molecular dynamics simulations and binding free energy calculations	Chemical Physics Letters		728	94–101	10.1016/j.cplett.2019.05.001		N	P	SM
2020	Abdellatif, K.R.A.; Belal, A.; El-Saadi, M.T.; Amin, N.H.; Said, E.G.; Hemeda, L.R.	Design, synthesis, molecular docking and antiproliferative activity of some novel benzothiazole derivatives targeting EGFR/HER2 and TS	Bioorganic Chemistry		101		10.1016/j.bioorg.2020.103976		N	C	-
2020	Araujo, S.C.; Maltarollo, V.G.; Almeida, M.O.; Ferreira, L.L.G.; Andricopulo, A.D.; Honorio, K.M.	Structure-based virtual screening, molecular dynamics and binding free energy calculations of HIT candidates as ALK-5 inhibitors	Molecules	2	25	264	10.3390/molecules25020264	PMID: 31936488	N	A	SM
2020	Bufano, M.; Laudette, M.; Blondeau, J.-P.; Lezoualc’h, F.; Nalli, M.; Silvestri, R.; Brancale, A.; Coluccia, A.	Modeling Epac1 interactions with the allosteric inhibitor AM-001 by co-solvent molecular dynamics	Journal of Computer-Aided Molecular Design	11	34	1171–1179	10.1007/s10822-020-00332-y		N	A	SM
2020	Capelli, D.; Parravicini, C.; Pochetti, G.; Montanari, R.; Temporini, C.; Rabuffetti, M.; Trincavelli, M.L.; Daniele, S.; Fumagalli, M.; Saporiti, S.; Bonfanti, E.; Abbracchio, M.P.; Eberini, I.; Ceruti, S.; Calleri, E.; Capaldi, S.	Surface Plasmon Resonance as a Tool for Ligand Binding Investigation of Engineered GPR17 Receptor, a G Protein Coupled Receptor Involved in Myelination	Frontiers in Chemistry		7		10.3389/fchem.2019.00910		N	O	SM	GBVI/WSA
2020	Carmo, A.L. do; Bettanin, F.; Almeida, M. Oliveira; Pantaleão, S.Q.; Rodrigues, T.; Homem-de-Mello, P.; Honorio, K.M.	Competition Between Phenothiazines and BH3 Peptide for the Binding Site of the Antiapoptotic BCL-2 Protein	Frontiers in Chemistry		8		10.3389/fchem.2020.00235		N	P	SM
2020	Cavasotto, C.N.	Binding Free Energy Calculation Using Quantum Mechanics Aimed for Drug Lead Optimization	Methods in Molecular Biology		2114	257–268	10.1007/978-1-0716-0282-9_16		N	C	SM
2020	Choi, Y.; Jeong, S.; Choi, J.-M.; Ndong, C.; Griswold, K.E.; Bailey-Kellogg, C.; Kim, H.-S.	Computer-guided binding mode identification and affinity improvement of an LRR protein binder without structure determination	PLoS Computational Biology	8	16	e1008150	10.1371/journal.pcbi.1008150	PMID: 32866140	N	C	Bio
2020	Costa, K.S. da; Galúcio, J.M.; Jesus, D.A. de; Gomes, G.C.; Lima, A.H.L. E; Taube, P.S.; Santos, A.M. Dos; Lameira, J.	Targeting peptidyl-prolyl cis-trans isomerase nima-interacting 1: A structure-based virtual screening approach to find novel inhibitors	Current Computer-Aided Drug Design	5	16	605–617	10.2174/1573409915666191025114009		N	P	SM
2020	Faassen, H. van; Ryan, S.; Henry, K.A.; Raphael, S.; Yang, Q.; Rossotti, M.A.; Brunette, E.; Jiang, S.; Haqqani, A.S.; Sulea, T.; MacKenzie, C.R.; Tanha, J.; Hussack, G.	Serum albumin-binding VHHs with variable pH sensitivities enable tailored half-life extension of biologics	FASEB Journal	6	34	8155–8171	10.1096/fj.201903231r	PMID: 32342547	N	C	Bio
2020	Hengphasatporn, K.; Garon, A.; Wolschann, P.; Langer, T.; Yasuteru, S.; Huynh, T.N.T.; Chavasiri, W.; Saelee, T.; Boonyasuppayakorn, S.; Rungrotmongkol, T.	Multiple virtual screening strategies for the discovery of novel compounds active against dengue virus: A hit identification study	Scientia Pharmaceutica	1	88	2	10.3390/scipharm88010002		N	A	SM
2020	Hu, M.; Kang, G.; Cheng, X.; Wang, J.; Li, R.; Bai, Z.; Yang, D.; Huang, H.	In vitro affinity maturation to improve the efficacy of a hypoxia-inducible factor 1α single-domain intrabody	Biochemical and Biophysical Research Communications	4	529	936–942	10.1016/j.bbrc.2020.06.097	PMID: 32819602	N	C	Bio
2020	Khan, A.; Khan, M.; Halim, S.A.; Khan, Z.A.; Shafiq, Z.; Al-Harrasi, A.	Quinazolinones as Competitive Inhibitors of Carbonic Anhydrase-II (Human and Bovine): Synthesis, in-vitro, in-silico, Selectivity, and Kinetics Studies	Frontiers in Chemistry		8		10.3389/fchem.2020.598095		N	O	SM	GBVI/WSA
2020	Kurumida, Y.; Saito, Y.; Kameda, T.	Predicting antibody affinity changes upon mutations by combining multiple predictors	Scientific Reports	1	10		10.1038/s41598-020-76369-8		N	O	Bio
2020	Lenci, E.; Contini, A.; Trabocchi, A.	Discovery of a D-pro-lys peptidomimetic inhibitor of MMP9: Addressing the gelatinase selectivity beyond S1′ subsite	Bioorganic and Medicinal Chemistry Letters	20	30		10.1016/j.bmcl.2020.127467		N	C	SM	GBVI/WSA
2020	Lin, W.-W.; Wang, Y.-J.; Ko, C.-W.; Cheng, T.-L.; Wang, Y.-T.	Cyclic peptide inhibitors of the tsg101 uev protein interactions refined through global docking and gaussian accelerated molecular dynamics simulations	Polymers	10	12	1–17	10.3390/polym12102235		N	A	SM
2020	Liu, S.; Wang, M.; Wang, N.; Li, S.; Sun, R.; Xing, J.; Wang, Y.; Yu, S.; Li, L.; Li, G.; Liang, S.	Exploring the molecular mechanism of the effect of puerarin on P2X3	International Journal of Biological Macromolecules		142	484–491	10.1016/j.ijbiomac.2019.09.120		N	C	SM
2020	Lu, X.; Jia, C.; Gao, J.; Wang, R.; Zhang, L.; Sun, Q.; Huang, J.	Structure–activity relationship and molecular docking analysis of cysteine-containing dipeptides as antioxidant and ACE inhibitory	International Journal of Food Science and Technology				10.1111/ijfs.14914		N	O	SM	GBVI/WSA
2020	Lv, W.; Wang, X.; Xu, Q.; Lu, W.	Mechanisms and characteristics of sulfonylureas and glinides	Current Topics in Medicinal Chemistry	1	20	37–56	10.2174/1568026620666191224141617		N	R
2020	Mahalapbutr, P.; Sangkhawasi, M.; Kammarabutr, J.; Chamni, S.; Rungrotmongkol, T.	Rosmarinic acid as a potent influenza neuraminidase inhibitor: In vitro and in silico study	Current Topics in Medicinal Chemistry	23	20	2046–2055	10.2174/1568026619666191118110155		N	A	SM
2020	Mahmoud, M.A.; Helal, M.A.; Ammar, A.M.	Zinc ternary complexes with gabapentin and neurotransmitters: Synthesis, spectral, thermal and molecular docking studies	Journal of Molecular Structure		1199		10.1016/j.molstruc.2019.126951		N	O	Sm	GBVI/WSA
2020	Marco, A. de	Recombinant expression of nanobodies and nanobody-derived immunoreagents	Protein Expression and Purification		172	105645	10.1016/j.pep.2020.105645	PMID: 32289357	N	C	Bio
2020	Martin, E.R.; Barbieri, A.; Ford, R.C.; Robinson, R.C.	In vivo crystals reveal critical features of the interaction between cystic fibrosis transmembrane conductance regulator (CFTR) and the PDZ2 domain of Na+/H+ exchange cofactor NHERF1	Journal of Biological Chemistry	14	295	4464–4476	10.1074/jbc.ra119.012015		N	A	SM
2020	Matos, M.J.B.; Pina, A.S.; Roque, A.C.A.	Rational design of affinity ligands for bioseparation	Journal of Chromatography A		1619	460871	10.1016/j.chroma.2020.460871	PMID: 32044126	N	C	SM
2020	Nalli, M.; Rivera, J.I. Armijos; Masci, D.; Coluccia, A.; Badia, R.; Riveira-Muñoz, E.; Brambilla, A.; Cinquina, E.; Turriziani, O.; Falasca, F.; Catalano, M.; Limatola, C.; Esté, J.A.; Maga, G.; Silvestri, R.; Crespan, E.; Regina, G. La	New indolylarylsulfone non-nucleoside reverse transcriptase inhibitors show low nanomolar inhibition of single and double HIV-1 mutant strains	European Journal of Medicinal Chemistry		208		10.1016/j.ejmech.2020.112696		N	R	SM
2020	Nutho, B.; Pengthaisong, S.; Tankrathok, A.; Lee, V.S.; Cairns, J.R.K.; Rungrotmongkol, T.; Hannongbua, S.	Structural basis of specific glucoimidazole and mannoimidazole binding by os3bglu7	Biomolecules	6	10	1–19	10.3390/biom10060907	PMID: 32549280	N	A	SM
2020	Oliveira, M.D. de; Araújo, J.D.O.; Galúcio, J.M.P.; Santana, K.; Lima, A.H.	Targeting shikimate pathway: In silico analysis of phosphoenolpyruvate derivatives as inhibitors of EPSP synthase and DAHP synthase	Journal of Molecular Graphics and Modelling		101	107735	10.1016/j.jmgm.2020.107735	PMID: 32947107	N	A	SM
2020	Parks, C.D.; Gaieb, Z.; Chiu, M.; Yang, H.; Shao, C.; Walters, W.P.; Jansen, J.M.; McGaughey, G.; Lewis, R.A.; Bembenek, S.D.; Ameriks, M.K.; Mirzadegan, T.; Burley, S.K.; Amaro, R.E.; Gilson, M.K.	D3R grand challenge 4: blind prediction of protein–ligand poses, affinity rankings, and relative binding free energies	Journal of Computer-Aided Molecular Design	2	34	99–119	10.1007/s10822-020-00289-y	PMID: 31974851	N	O	SM
2020	Parravicini, C.; Lecca, D.; Marangon, D.; Coppolino, G.T.; Daniele, S.; Bonfanti, E.; Fumagalli, M.; Raveglia, L.; Martini, C.; Gianazza, E.; Trincavelli, M.L.; Abbracchio, M.P.; Eberini, I.	Development of the first in vivo GPR17 ligand through an iterative drug discovery pipeline: A novel disease-modifying strategy for multiple sclerosis	PLoS ONE	4	15		10.1371/journal.pone.0231483		N	O	SM	GBVI/WSA
2020	Peng, C.; Wang, J.; Xu, Z.; Cai, T.; Zhu, W.	Accurate prediction of relative binding affinities of a series of HIV-1 protease inhibitors using semi-empirical quantum mechanical charge	Journal of Computational Chemistry	19	41	1773–1780	10.1002/jcc.26218	PMID: 32352193	N	R	SM
2020	Reese, H.; Bordelon, T.; Odeh, F.; Broussard, A.; Kormos, C.; Murphy, A.; Shanahan, C.; Menegatti, S.	Purification of animal immunoglobulin G (IgG) using peptoid affinity ligands	Biotechnology Progress	4	36	e2994	10.1002/btpr.2994	PMID: 32216050	N	C	SM
2020	Reese, H.R.; Shanahan, C.C.; Lembo, J.; Tsonev, L.; Hirsh, A.; Menegatti, S.	Chromatographic assay to probe the binding energy and mechanisms of homologous proteins to surface-bound ligands	Journal of Chromatography B: Analytical Technologies in the Biomedical and Life Sciences		1136	121927	10.1016/j.jchromb.2019.121927	PMID: 31841976	N	C
2020	Rocha-Garduño, G.; Hernández-Martínez, N.A.; Colín-Lozano, B.; Estrada-Soto, S.; Hernández-Núñez, E.; Prieto-Martínez, F.D.; Medina-Franco, J.L.; Chale-Dzul, J.B.; Moo-Puc, R.; Navarrete-Vázquez, G.	Metronidazole and secnidazole carbamates: Synthesis, antiprotozoal activity, and molecular dynamics studies	Molecules	4	25		10.3390/molecules25040793		N	O	SM	GBVI/WSA
2020	Sanachai, K.; Mahalapbutr, P.; Choowongkomon, K.; Poo-Arporn, R.P.; Wolschann, P.; Rungrotmongkol, T.	Insights into the Binding Recognition and Susceptibility of Tofacitinib toward Janus Kinases	ACS Omega	1	5	369–377	10.1021/acsomega.9b02800		N	A	SM
2020	Shah, S.R.; Shah, Z.; Khiat, M.; Halim, S.A.; Khan, A.; Hussain, J.; Csuk, R.; Anwar, M.U.; Al-Harrasi, A.	New s-block complexes of 1,10-phenanthroline and 1,3-benzothizole-2-thiolate inhibit urease in silico and in vitro	Applied Organometallic Chemistry	10	34		10.1002/aoc.5842		N	C	SM
2020	Song, X.; Qi, W.; Guo, J.; Sun, L.; Ding, A.; Zhao, G.; Li, H.; Qiu, W.; Lv, J.	Immune checkpoint inhibitor combination therapy for gastric cancer: Research progress (Review)	Oncology Letters	4	20	46	10.3892/ol.2020.11905	PMID: 32802168	N	C	Bio
2020	Tolufashe, G.F.; Sabe, V.T.; Ibeji, C.U.; Ntombela, T.; Govender, T.; Maguire, G.E.M.; Kruger, H.G.; Lamichhane, G.; Honarparvar, B.	Structure and function of L,D-and D,D-transpeptidase family enzymes from mycobacterium tuberculosis	Current Medicinal Chemistry	19	27	3250–3267	10.2174/0929867326666181203150231		N	O	Bio
2020	Wang, R.-G.; Zhang, H.-X.; Zheng, Q.-C.	Revealing the binding and drug resistance mechanism of amprenavir, indinavir, ritonavir, and nelfinavir complexed with HIV-1 protease due to double mutations G48T/L89M by molecular dynamics simulations and free energy analyses	Physical Chemistry Chemical Physics	8	22	4464–4480	10.1039/c9cp06657h	PMID: 32057044	N	A	SM
2020	Wang, R.; Zheng, Q.	Multiple molecular dynamics simulations of the inhibitor GRL-02031 complex with wild type and mutant HIV‑1 protease reveal the binding and drug-resistance mechanism	Langmuir	46	36	13817–13832	10.1021/acs.langmuir.0c02151	PMID: 33175558	N	R	SM
2020	Wang, Y.-T.; Cheng, T.-L.	Computational modeling of cyclic peptide inhibitor–MDM2/MDMX binding through global docking and Gaussian accelerated molecular dynamics simulations	Journal of Biomolecular Structure and Dynamics				10.1080/07391102.2020.1773317		N	R	SM
2020	Wang, Y.-T.; Wu, P.-L.	Gene cloning, characterization, and molecular simulations of a novel recombinant chitinase from chitinibacter tainanensis CT01 appropriate for chitin enzymatic hydrolysis	Polymers	8	12		10.3390/polym12081648		N	A	SM
2020	Wang, Y.; Zhu, M.; Guo, F.; Song, Y.; Fan, X.; Qin, G.	Identification of Tumor Microenvironment-Related Prognostic Biomarkers in Luminal Breast Cancer	Frontiers in Genetics		11	555865	10.3389/fgene.2020.555865	PMID: 33329695	N	C
2020	Wang, Z.; Ren, J.; Jin, N.; Liu, X.; Li, X.	Is Crocin a Potential Anti-tumor Candidate Targeting Microtubules? Computational Insights From Molecular Docking and Dynamics Simulations	Frontiers in Molecular Biosciences		7		10.3389/fmolb.2020.586970		N	C	SM
2020	Yan, F.; Liu, X.; Zhang, S.; Zhang, Q.; Chen, J.	Understanding conformational diversity of heat shock protein 90 (HSP90) and binding features of inhibitors to HSP90 via molecular dynamics simulations	Chemical Biology and Drug Design	1	95	87–103	10.1111/cbdd.13623		N	R	SM
2020	Yazdanparast, S.; Benvidi, A.; Azimzadeh, M.; Tezerjani, M.D.; Ghaani, M.R.	Experimental and theoretical study for miR-155 detection through resveratrol interaction with nucleic acids using magnetic core-shell nanoparticles	Microchimica Acta	8	187		10.1007/s00604-020-04447-9		N	C	SM
2020	Zhang, Y.; Yan, J.; Chen, S.; Gong, M.; Gao, D.; Zhu, M.; Gan, W.	Review of the applications of deep learning in bioinformatics	Current Bioinformatics	8	15	898–911	10.2174/1574893615999200711165743		N	C
2021	Ahmed, M.S.; Wang, P.; Nguyen, N.U. Nhi; Nakada, Y.; Menendez-Montes, I.; Ismail, M.; Bachoo, R.; Henkemeyer, M.; Sadek, H.A.; Kandil, E.S.	Identification of tetracycline combinations as EphB1 tyrosine kinase inhibitors for treatment of neuropathic pain	Proceedings of the National Academy of Sciences of the United States of America	10	118	e2016265118	10.1073/pnas.2016265118	PMID: 33627480	N	O	SM
2021	Aiebchun T., Mahalapbutr P., Auepattanapong A., Khaikate O., Seetaha S., Tabtimmai L., Kuhakarn C., Choowongkomon K., Rungrotmongkol T.	Identification of vinyl sulfone derivatives as egfr tyrosine kinase inhibitor: In vitro and in silico studies	Molecules	26	8		10.3390/molecules26082211	33921332	N	A	SM
2021	Almeida M.O., Lanza M.R.V., Honorio K.M.	A study of possible substitutes for the endocrine disruptor DEHP in two hormone receptors	Journal of Biomolecular Structure and Dynamics				10.1080/07391102.2021.1971566		N	A
2021	Amezcua, M.; Khoury, L. El; Mobley, D.L.	SAMPL7 Host–Guest Challenge Overview: assessing the reliability of polarizable and non-polarizable methods for binding free energy calculations	Journal of Computer-Aided Molecular Design	1	35	1–35	10.1007/s10822-020-00363-5	PMID: 33392951	N	C
2021	Anastassova, N.; Aluani, D.; Kostadinov, A.; Rangelov, M.; Todorova, N.; Hristova-Avakumova, N.; Argirova, M.; Lumov, N.; Kondeva-Burdina, M.; Tzankova, V.; Yancheva, D.	Evaluation of the combined activity of benzimidazole arylhydrazones as new anti-Parkinsonian agents: Monoamine oxidase-B inhibition, neuroprotection and oxidative stress modulation	Neural Regeneration Research	11	16	2299–2309	10.4103/1673-5374.309843	PMID: 33818516	N	A	SM	GBVI/WSA
2021	Baskaran, S.G.; Sharp, T.P.; Sharp, K.A.	Computational Graphics Software for Interactive Docking and Visualization of Ligand-Protein Complementarity	Journal of Chemical Information and Modeling	3	61	1427–1443	10.1021/acs.jcim.0c01485	PMID: 33656873	N	C
2021	Baykov I.K., Desyukevich P.Y., Mikhaylova E.E., Kurchenko O.M., Tikunova N.V.	Computational and rational design of single-chain antibody against tick-borne encephalitis virus for modifying its specificity	Viruses	13	8		10.3390/v13081494	34452359	N	C	Bio
2021	Bergazin T.D., Tielker N., Zhang Y., Mao J., Gunner M.R., Francisco K., Ballatore C., Kast S.M., Mobley D.L.	Evaluation of log P, pK a, and log D predictions from the SAMPL7 blind challenge	Journal of Computer-Aided Molecular Design	35	7	771-802	10.1007/s10822-021-00397-3	34169394	N	C
2021	Costa, C.H.S.D.; Bichara, T.W.; Gomes, G.C.; Santos, A.M. dos; Costa, K.S. da; Lima, A.H.L.E.; Alves, C.N.; Lameira, J.	Unraveling the conformational dynamics of glycerol 3-phosphate dehydrogenase, a nicotinamide adenine dinucleotide-dependent enzyme of Leishmania mexicana	Journal of Biomolecular Structure and Dynamics	6	39	2044–2055	10.1080/07391102.2020.1742206	PMID: 32174264	N	A	SM
2021	Crowell, L.E.; Goodwine, C.; Holt, C.S.; Rocha, L.; Vega, C.; Rodriguez, S.A.; Dalvie, N.C.; Tracey, M.K.; Puntel, M.; Wigdorovitz, A.; Parreño, V.; Love, K.R.; Cramer, S.M.; Love, J.C.	Development of a platform process for the production and purification of single-domain antibodies	Biotechnology and Bioengineering				10.1002/bit.27724	PMID: 33624832	N	C	Bio
2021	de O. Araújo J., Pinheiro S., Zamora W.J., Alves C.N., Lameira J., Lima A.H.	Structural, energetic and lipophilic analysis of SARS-CoV-2 non-structural protein 9 (NSP9)	Scientific Reports	11	1		10.1038/s41598-021-02366-0		N	A	SM
2021	El-Shehabi F., Mansour B., Bayoumi W.A., El Bialy S.A., Elmorsy M.A., Eisa H.M., Taman A.	Homology modelling, molecular dynamics simulation and docking evaluation of β-tubulin of Schistosoma mansoni	Biophysical Chemistry	278			10.1016/j.bpc.2021.106660	34482215	N	A	SM	GBVI/WSA
2021	Guest, J.D.; Vreven, T.; Zhou, J.; Moal, I.; Jeliazkov, J.R.; Gray, J.J.; Weng, Z.; Pierce, B.G.	An expanded benchmark for antibody-antigen docking and affinity prediction reveals insights into antibody recognition determinants	Structure				10.1016/j.str.2021.01.005	PMID: 33539768	N	C	Bio
2021	Halim S.A., Waqas M., Khan A., Al-Harrasi A.	In silico prediction of novel inhibitors of sars-cov-2 main protease through structure-based virtual screening and molecular dynamic simulation	Pharmaceuticals	14	9		10.3390/ph14090896		N	A	SM	GBVI/WSA
2021	Hong, S.-T.; Su, Y.-C.; Wang, Y.-J.; Cheng, T.-L.; Wang, Y.-T.	Anti-tnf alpha antibody humira with ph-dependent binding characteristics: A constant-ph molecular dynamics, gaussian accelerated molecular dynamics, and in vitro study	Biomolecules	2	11	1–15	10.3390/biom11020334	PMID: 33672169	N	C
2021	Josino L.P.C., Alves C.N., Lima A.H.	A molecular model to study FosA enzyme inhibition	Journal of Molecular Graphics and Modelling	107			10.1016/j.jmgm.2021.107978	34217024	N	A	SM
2021	Kandinska M.I., Cheshmedzhieva D.V., Kostadinov A., Rusinov K., Rangelov M., Todorova N., Ilieva S., Ivanov D.P., Videva V., Lozanov V.S., Baluschev S., Landfester K., Vasilev A.A.	Tricationic asymmetric monomeric monomethine cyanine dyes with chlorine and trifluoromethyl functionality – Fluorogenic nucleic acids probes	Journal of Molecular Liquids	342			10.1016/j.molliq.2021.117501		N	A	SM	GBVI/WSA
2021	Karaçam S., Tunçer S.	Exploiting the Acidic Extracellular pH: Evaluation of Streptococcus salivarius M18 Postbiotics to Target Cancer Cells	Probiotics and Antimicrobial Proteins				10.1007/s12602-021-09806-3	34080175	N	A	SM
2021	Klaus, T.; Deshmukh, S.	pH-responsive antibodies for therapeutic applications	Journal of Biomedical Science	1	28	11	10.1186/s12929-021-00709-7	PMID: 33482842	N	C	Bio
2021	Kuchroo J.R., Hafler D.A., Sharpe A.H., Lucca L.E.	The double-edged sword: Harnessing PD-1 blockade in tumor and autoimmunity	Science Immunology	6	65		10.1126/sciimmunol.abf4034		N	C
2021	Lucchi R., Bentanachs J., Oller-Salvia B.	The Masking Game: Design of Activatable Antibodies and Mimetics for Selective Therapeutics and Cell Control	ACS Central Science	7	5	724-738	10.1021/acscentsci.0c01448		N	C	Bio
2021	Martins, M.C.M.R.; Pantaleao, S.Q.; Almeida, M.O.; Weber, K.C.; Honorio, K.M.	In silico studies on the interaction between bioactive ligands and dpp-iv: Insights on potential candidates for the treatment of type 2 diabetes mellitus	Medicinal Chemistry	3	17	247–263	10.2174/1573406416666200129151256	PMID: 31995015	N	A	SM
2021	Myung Y., Pires D.E.V., Ascher D.B.	MmCSM-AB: Guiding rational antibody engineering through multiple point mutations	Nucleic Acids Research	48	W1	W125-W131	10.1093/NAR/GKAA389	32432715	N	C
2021	Myung, Y.; Pires, D.E.V.; Ascher, D.B.	MmCSM-AB: Guiding rational antibody engineering through multiple point mutations	Nucleic Acids Research	W1	48	W125–W131	10.1093/nar/gkaa389	PMID: 32432715	N	C	Bio
2021	Pal R., Kumar A., Misra G.	Exploring TEAD2 as a drug target for therapeutic intervention of cancer: A multi-computational case study	Briefings in Bioinformatics	22	5		10.1093/bib/bbab007	33611407	N	A	SM
2021	Postila, P.A.; Kurkinen, S.T.; Pentikäinen, O.T.	Negative Image-Based Screening: Rigid Docking Using Cavity Information	Methods in Molecular Biology		2266	125–140	10.1007/978-1-0716-1209-5_7	PMID: 33759124	N	C
2021	Sanad M.H., Farag A.B., Rizvi S.F.A.	In silico and in vivo study of radio-iodinated nefiracetam as a radiotracer for brain imaging in mice	Radiochimica Acta	109	7	575-582	10.1515/ract-2020-0125		N	A	SM	GBVI/WSA
2021	Sanad M.H., Rizvi S.F.A., Farag A.B.	Radiosynthesis and in silico bioevaluation of 131I-Sulfasalazine as a highly selective radiotracer for imaging of ulcerative colitis	Chemical Biology and Drug Design	98	5	751-761	10.1111/cbdd.13929	34314572	N	A	SM	GBVI/WSA
2021	Somboon, T.; Mahalapbutr, P.; Sanachai, K.; Maitarad, P.; Lee, V.S.; Hannongbua, S.; Rungrotmongkol, T.	Computational study on peptidomimetic inhibitors against SARS-CoV-2 main protease	Journal of Molecular Liquids		322	114999	10.1016/j.molliq.2020.114999	PMID: 33518853	N	R	SM
2021	Song, L.; Cohen, D.; Ouyang, Z.; Cao, Y.; Hu, X.; Liu, X.S.	TRUST4: immune repertoire reconstruction from bulk and single-cell RNA-seq data	Nature Methods			1–4	10.1038/s41592-021-01142-2	PMID: 33986545	N	C	Bio
2021	Sotnikov D.V., Zherdev A.V., Zvereva E.A., Eremin S.A., Dzantiev B.B.	Changing cross-reactivity for different immunoassays using the same antibodies: Theoretical description and experimental confirmation	Applied Sciences (Switzerland)	11	14		10.3390/app11146581		N	C	BIo
2021	Vajda, S.; Porter, K.A.; Kozakov, D.	Progress toward improved understanding of antibody maturation	Current Opinion in Structural Biology		67	226–231	10.1016/j.sbi.2020.11.008	PMID: 33610066	N	C	Bio
2021	Van Faassen H., Jo D.-H., Ryan S., Lowden M.J., Raphael S., Mackenzie C.R., Lee S.-H., Hussack G., Henry K.A.	Incorporation of a Novel CD16-Specific Single-Domain Antibody into Multispecific Natural Killer Cell Engagers with Potent ADCC	Molecular Pharmaceutics	18	6	2375-2384	10.1021/acs.molpharmaceut.1c00208	33999642	N	C	Bio
2021	Verma K., Mahalapbutr P., Suriya U., Somboon T., Aiebchun T., Shi L., Maitarad P., Rungrotmongkol T.	In Silico Screening of DNA Gyrase B Potent Flavonoids for the Treatment of Clostridium difficile Infection from PhytoHub Database	Brazilian Archives of Biology and Technology	64		1-18	10.1590/1678-4324-2021200402		N	A	SM
2021	Wang, Z.; Chen, T.; Liu, H.; Zhao, X.-L.; Hu, W.-B.; Yang, H.; Liu, Y.A.; Wen, K.	Pillar[5]arene-Derived endo-Functionalized Molecular Tube for Mimicking Protein-Ligand Interactions	Journal of Organic Chemistry	9	86	6467–6477	10.1021/acs.joc.1c00314	PMID: 33872006	N	C	SM
2021	Xu, P.; Sattasathuchana, T.; Guidez, E.; Webb, S.P.; Montgomery, K.; Yasini, H.; Pedreira, I.F.M.; Gordon, M.S.	Computation of host-guest binding free energies with a new quantum mechanics based mining minima algorithm	Journal of Chemical Physics	10	154	104122	10.1063/5.0040759	PMID: 33722015	N	C	SM
2021	Yan, F.-F.; Gao, F.	Comparison of the binding characteristics of SARS-CoV and SARS-CoV-2 RBDs to ACE2 at different temperatures by MD simulations	Briefings in Bioinformatics	2	22	1122–1136	10.1093/bib/bbab044	PMID: 33611368	N	A	Bio
2021	Zhou, S.; Hu, J.; Chen, X.; Duan, H.; Shao, Y.; Lin, T.; Li, X.; Huang, X.; Xiong, Y.	Hydrazide-assisted directional antibody conjugation of gold nanoparticles to enhance immunochromatographic assay	Analytica Chimica Acta		1168	338623	10.1016/j.aca.2021.338623		N	C
2022	Peng W., Wang T., Liang X.-R., Yang Y.-S., Wang Q.-Z., Cheng H.-F., Peng Y.-K., Ding F.	Characterizing the potentially neuronal acetylcholinesterase reactivity toward chiral pyraclofos: Enantioselective insights from spectroscopy, in silico docking, molecular dynamics simulation and per-residue energy decomposition studies	Journal of Molecular Graphics and Modelling	110			10.1016/j.jmgm.2021.108069		N	A	SM	GBVI/WSA

## Sheet: Table S2
Original SIE 99 Set
Protein Name	PDBcode	Activity Type	Activity in nM	Reference
HIV1 Protease	1AAQ	Ki	44	Dreyer et al., 1992, J. Med. Chem., 31 p.6646
HIV1 Protease	1AJV	Ki	19.1	Backbro et al., 1997, J.Med.Chem., 40 p.898
HIV1 Protease	1G2K	Ki	11	Schaal et al., 2001, J. Med. Chem., 44, p.155
HIV1 Protease	1G35	Ki	7.3	Schaal et al., 2001, J. Med. Chem., 44, p.155
HIV1 Protease	1HBV	Ki	430	Hoog et al., 1995, J. Med. Chem., 38, p.3246
HIV1 Protease	1HPV	Ki	0.6	Kim et al., 1995, JACS, 117, p.1181
HIV1 Protease	1HPX	Ki	0.0055	Baldwin et al., 1995, Structure, 3, p.581
HIV1 Protease	1HVH	Ki	11	Jadhav et al., 1998, J. Med. Chem., 41, p.1446
HIV1 Protease	1HVI	Ki	0.084	Hosur et al., 1994, JACS, 116, p.847
HIV1 Protease	1HVJ	Ki	0.035	Hosur et al., 1994, JACS, 116, p.847
HIV1 Protease	1HVK	Ki	0.077	Hosur et al., 1994, JACS, 116, p.847
HIV1 Protease	1HVL	Ki	1	Hosur et al., 1994, JACS, 116, p.847
HIV1 Protease	1HVR	Ki	0.06	Lam et al., 1994, Science 263, p.380
HIV1 Protease	1HWR	Ki	4.7	Ala et al., 1998, J. Biol. Chem. 273, p. 12325
HIV1 Protease	1HXW	Ki	0.015	Kempf et al., 1995, Proc. Natl. Acad. Sci., 92 p.2484
HIV1 Protease	1QBS	Ki	0.33	Jadhav et al., 1997, J. Med. Chem., 40, p.181
HIV1 Protease	2UPJ	Ki	41	Thaisrivongs et al., 1995, J. Med. Chem., 38, p. 3624
HIV1 Protease	7UPJ	Ki	3.2	Skulnick et al., 1997, J. Med. Chem., 40 p.1149
HIV1 Protease	7HVP	Ki	0.24	Swain et al., 1990, Proc. Natl. Acad. Sci., 87, p.8805
HIV1 Protease	9HVP	Ki	4.5	Erikson et al., 1990, Science, 249, p.527
Trypsin	1C1P	Ki	182000	Katz et al., 1998, Nature, 391, p.608
Trypsin	1C1T	Ki	18800	Katz et al., 1998, Nature, 391, p.608
Trypsin	1PPC	Ki	690	Turk et al., 1991, FEBS Letters, 287, p.133
Trypsin	1PPH	Ki	1200	Turk et al., 1991, FEBS Letters, 287, p.133
Trypsin	1QB1	Ki	170	Whitlow et al., 1999, Acta Crystallographica Section D 55, p.1395
Trypsin	1QB6	Ki	870	Whitlow et al., 1999, Acta Crystallographica Section D 55, p.1395
Trypsin	1TNG	Ki	1170000	Kurinov et al., 1994, Structural Biology, 1, p.735
Trypsin	1TNH	Ki	430000	Kurinov et al., 1994, Structural Biology, 1, p.735
Trypsin	1TNI	Ki	20000000	Kurinov et al., 1994, Structural Biology, 1, p.735
Trypsin	1TNJ	Ki	11000000	Kurinov et al., 1994, Structural Biology, 1, p.735
Trypsin	1TNK	Ki	32500000	Kurinov et al., 1994, Structural Biology, 1, p.735
Trypsin	1TNL	Ki	13300000	Kurinov et al., 1994, Structural Biology, 1, p.735
Trypsin	1TPP	Ki	1600	Marquart et al., 1983, Acta Crystallographica Section B, 39, p.480
Trypsin	3PTB	Ki	100000	Kurinov et al., 1994, Structural Biology, 1, p.735
Lysozyme	181L	Kd	175438 ± 52323	Morton et al., 1995, Biochemistry, 34, p.8564
Lysozyme	182L	Kd	112359 ± 6312	Morton et al., 1995, Biochemistry, 34, p.8564
Lysozyme	183L	Kd	193423 ± 3367	Morton et al., 1995, Biochemistry, 34, p.8564
Lysozyme	184L	Kd	19600 ± 1883	Morton et al., 1995, Biochemistry, 34, p.8564
Lysozyme	185L	Kd	289855 ± 3192	Morton et al., 1995, Biochemistry, 34, p.8564
Lysozyme	186L	Kd	14327 ± 595	Morton et al., 1995, Biochemistry, 34, p.8564
Lysozyme	187L	Kd	421941 ± 44508	Morton et al., 1995, Biochemistry, 34, p.8564
Lysozyme	188L	Kd	469483 ± 48491	Morton et al., 1995, Biochemistry, 34, p.8564
Lysozyme	220L	Kd	400000	Baldwin et al., 1998, J. Mol. Biol., 277, p.467
Lysozyme	227L	Kd	1000000	Baldwin et al., 1998, J. Mol. Biol., 277, p.467
Thrombin	1ETR	Ki	61	Brundish et al., 1999, J. Med. Chem., 42, p.4584
Thrombin	1ETS	Ki	3	Brandstetter et al., 1992, J. Mol. Biol., 226, p.1085
Thrombin	1ETT	Ki	650	Brandstetter et al., 1992, J. Mol. Biol., 226, p.1085
Thrombin	1UVT	Ki	23	Engh et al., 1996, Structure, 4, p.1353
Thrombin	1UVU	Ki	10000	Engh et al., 1996, Structure, 4, p.1353
Elastase	1BMA	Ki	26000	Peisach et al., 1996, Science, 269, p.66
Elastase	1ELA	Ki	220	Mattos et al., 1994, Structural Biology, 1, p.55
Elastase	1ELB	Ki	70	Mattos et al., 1994, Structural Biology, 1, p.55
Elastase	1ELC	Ki	440	Mattos et al., 1994, Structural Biology, 1, p.55
Elastase	1ELD	Ki	200	Mattos et al., 1995, Biochemistry, 34, p.3193
Elastase	1ELE	Ki	140	Mattos et al., 1995, Biochemistry, 34, p.3193
Elastase	2EST	Ki	25	Renaud et al., 1983, J. Biol. Chem.,258, p.8312
GST	11GS	Ki	1500	Oakley et al., 1997, FEBS Letters, 419, p.32
GST	13GS	Ki	2000	Oakley et al., 1999, Journal of Mol. Biol., 291, p.913
Neuraminidase	1F8B	Ki	4000	Smith et al., 2001, Protein Science, 10, p.689
Neuraminidase	1F8C	Ki	40	Smith et al., 2001, Protein Science, 10, p.689
Neuraminidase	1F8D	Ki	400000	Smith et al., 2001, Protein Science, 10, p.689
Neuraminidase	1F8E	Ki	15000	Smith et al., 2001, Protein Science, 10, p.689
Neuraminidase	1MWE	Ki	55000	Varghese et al., 1998, Structure, 6, p.735
Neuraminidase	1NNC	Ki	1	Holzer et al., 1993, Glycoconj. J., 10, p.40
Neuraminidase	2QWB	Ki	33000	Varghese et al. 1998, Structure, 6, p.735
Neuraminidase	2QWC	Ki	280000	Varghese et al. 1998, Structure, 6, p.735
Neuraminidase	2QWD	Ki	14000	Varghese et al. 1998, Structure, 6, p.735
Neuraminidase	2QWE	Ki	33	Varghese et al. 1998, Structure, 6, p.735
PTP1B	1C84	Ki	990	Andersen et al., 2000, J. Biol. Chem., 275, p.7101
PTP1B	1C85	Ki	23000	Andersen et al., 2000, J. Biol. Chem., 275, p.7101
PTP1B	1C86	Ki	20000	Iversen et al., 2000, J. Biol. Chem., 275, p.10300
PTP1B	1C87	Ki	63000	Iversen et al., 2000, J. Biol. Chem., 275, p.10300
PTP1B	1C88	Ki	5100	Iversen et al., 2000, J. Biol. Chem., 275, p.10300
PTP1B	1G7F	Ki	3400	Bleasdale et al., 2001, Biochemistry, 40, p.5642
PTP1B	1G7G	Ki	250	Bleasdale et al., 2001, Biochemistry, 40, p.5642
PTP1B	1L8G	Ki	600	Iversen et al., 2001, Biochemistry, 40, p.14812
Strepatavidin	1SLD	Kd	270	Katz et al., 1995, Biochemistry, 34, p.15421
Strepatavidin	1SLE	Kd	670	Katz et al., 1995, Biochemistry, 34, p.15421
Strepatavidin	1SRE	Kd	136986 ± 9380	Weber et al., 1994, JACS, 116, p.2717
Strepatavidin	1SRG	Kd	5000 ± 750	Weber et al., 1994, JACS, 116, p.2717
Strepatavidin	1SRI	Kd	833 ± 69	Weber et al., 1994, JACS, 116, p.2717
TPI	1TPB	Ki	22000	Blacklow et al., 1990, Biochemistry, 29, p.4108
TPI	1TPC	Ki	9800	Blacklow et al., 1990, Biochemistry, 29, p.4099
TPI	1TPH	Ki	7100	Blacklow et al., 1990, Biochemistry, 29, p.4099
TPI	1TPU	Ki	950000	Blacklow et al., 1990, Biochemistry, 29, p.4099
TPI	1TPV	Ki	110000	Blacklow et al., 1990, Biochemistry, 29, p.4099
TPI	1TPW	Ki	500	Blacklow et al., 1990, Biochemistry, 29, p.4099
TPI	2YPI	Ki	15000	Lolis et al., 1990, Biochemistry, 29, p.6619
TPI	3YPI	Ki	15000000	Komives et al., 1991, Biochemistry, 30, p.3011
TPI	7TIM	Ki	4000	Collins et al., 1974, J. Biol. Chem., 249, p.136
LABP	1ABE	Kd	98	Vermersch et al. 1990, J. Biol. Chem., 265, p.16592
LABP	1ABF	Kd	3800	Vermersch et al. 1990, J. Biol. Chem., 265, p.16592
LABP	1APB	Kd	1510 ± 160	Vermersch et al. 1990, J. Biol. Chem., 265, p.16592
LABP	1BAP	Kd	140 ± 40	Vermersch et al. 1990, J. Biol. Chem., 265, p.16592
LABP	5ABP	Kd	230	Vermersch et al. 1990, J. Biol. Chem., 265, p.16592
LABP	6ABP	Kd	440 ± 20	Vermersch et al. 1991, J. Biol. Chem., 30, p.6861
LABP	7ABP	Kd	350 ± 40	Vermersch et al. 1991, J. Biol. Chem., 30, p.6861
LABP	8ABP	Kd	10	Vermersch et al. 1991, J. Biol. Chem., 30, p.6861
LABP	9ABP	Kd	10 ± 5	Vermersch et al. 1990, J. Biol. Chem., 265, p.16592

## Sheet: Table S3
Reference	Table ID	Molecule ID	ddG_exp	ddG_pred	Biological Target
(Almeida, M.O. 2018)	(Almeida, M.O. 2018)	ALK-5 inhibitors	-12.62	-11.56	ALK5
(Almeida, M.O. 2018)	(Almeida, M.O. 2018)	ALK-5 inhibitors	-11.55	-10.45	ALK5		Reference
(Almeida, M.O. 2018)	(Almeida, M.O. 2018)	ALK-5 inhibitors	-11.53	-10.35	ALK5		(Almeida, M.O. 2018)
(Almeida, M.O. 2018)	(Almeida, M.O. 2018)	ALK-5 inhibitors	-8.87	-9.29	ALK5		(Anisimov, V.M. 2011)
(Almeida, M.O. 2018)	(Almeida, M.O. 2018)	ALK-5 inhibitors	-9.06	-9.38	ALK5		(Carmo, A.L. do 2020)
(Almeida, M.O. 2018)	(Almeida, M.O. 2018)	ALK-5 inhibitors	-9.05	-9.35	ALK5		(Chen, J. 2016)
(Anisimov, V.M. 2011)	(Anisimov, V.M. 2011)	pYAEL	-8.7	-12.5	Lck SH2		(Chen, J. 2018)
(Anisimov, V.M. 2011)	(Anisimov, V.M. 2011)	pYEAI	-8.2	-11.9	Lck SH2		(Coluccia, A. 2011)
(Anisimov, V.M. 2011)	(Anisimov, V.M. 2011)	pYEEA	-7.8	-12	Lck SH2		(Josino L.P.C 2021)
(Anisimov, V.M. 2011)	(Anisimov, V.M. 2011)	pYEEG	-7.9	-11.3	Lck SH2		(Lu, S.-J. 2012)
(Anisimov, V.M. 2011)	(Anisimov, V.M. 2011)	pYEEI	-9.4	-12.3	Lck SH2		(Mishra, N.K. 2010)
(Carmo, A.L. do 2020)	(Carmo, A.L. do 2020)	Chlorpromazine	-5.317	-4.05	Antiapoptotic BCL-2		(Peng, C. 2019)
(Carmo, A.L. do 2020)	(Carmo, A.L. do 2020)	Fluphenazine	-5.722	-5.51	Antiapoptotic BCL-2		(Peng, C. 2020)
(Carmo, A.L. do 2020)	(Carmo, A.L. do 2020)	Thioridazine	-5.917	-7	Antiapoptotic BCL-2		(Sanachai, K. 2020)
(Carmo, A.L. do 2020)	(Carmo, A.L. do 2020)	Trifluoperazine	-5.792	-6.47	Antiapoptotic BCL-2		(Schweitzer, M. 2016)
(Carmo, A.L. do 2020)	(Carmo, A.L. do 2020)	Triflupromazine	-5.418	-4.93	Antiapoptotic BCL-2		(Tanneeru, K. 2013)
(Chen, J. 2016)	(Chen, J. 2016)	APV-mutant	-11.83	-9.99	HIV-1 protease		(Wang, R.-G. 2020)
(Chen, J. 2016)	(Chen, J. 2016)	APV-WT	-13.45	-10.48	HIV-1 protease		(Wang, Y.-T. 2015)
(Chen, J. 2016)	(Chen, J. 2016)	DRV-mutant	-13.22	-10.44	HIV-1 protease		(Wang, Y.-T. 2016)
(Chen, J. 2016)	(Chen, J. 2016)	DRV-WT	-14.24	-10.94	HIV-1 protease		(Wang, Y.-T. 2020)
(Chen, J. 2016)	(Chen, J. 2016)	SQV-mutant	-13.22	-10.48	HIV-1 protease		(Wang, Y.T. 2009)
(Chen, J. 2016)	(Chen, J. 2016)	SQV-WT	-13.61	-10.89	HIV-1 protease		(Yang, B. 2010)
(Chen, J. 2018)	(Chen, J. 2018)	2TZ	-11.91	-9.51	MDM2 (ubiquitination)		(Ahmed, M. 2014)
(Chen, J. 2018)	(Chen, J. 2018)	2U0	-13.73	-10.4	MDM2 (ubiquitination)		(Aiebchun T. 2021)
(Chen, J. 2018)	(Chen, J. 2018)	2U1	-12.32	-10.22	MDM2 (ubiquitination)		(Ara√∫jo, J.D.O. 2019)
(Chen, J. 2018)	(Chen, J. 2018)	2U5	-11.4	-9.4	MDM2 (ubiquitination)		(Cai, J. 2015)
(Chen, J. 2018)	(Chen, J. 2018)	2U6	-12.11	-10.12	MDM2 (ubiquitination)		(Chen, J. 2015)
(Chen, J. 2018)	(Chen, J. 2018)	2U7	-11.01	-8.82	MDM2 (ubiquitination)		(Costa, K.S. Da 2014)
(Coluccia, A. 2011)	(Coluccia, A. 2011)	ATI10	-8.354	-9.53	Tubulin		(Costa, K.S. da 2020)
(Coluccia, A. 2011)	(Coluccia, A. 2011)	ATI4	-7.709	-8.15	Tubulin		(Deplano, A. 2017)
(Coluccia, A. 2011)	(Coluccia, A. 2011)	ATI6	-7.766	-8.22	Tubulin		(Duque, M.D. 2011)
(Coluccia, A. 2011)	(Coluccia, A. 2011)	ATI7	-7.977	-8.33	Tubulin		(Famiglini, V. 2017)
(Coluccia, A. 2011)	(Coluccia, A. 2011)	ATI8	-8.413	-9.64	Tubulin		(Gal√∫cio, J.M. 2019)
(Coluccia, A. 2011)	(Coluccia, A. 2011)	ATI9	-8.119	-8.41	Tubulin		(Galdeano, C. 2012)
(Josino L.P.C 2021)	(Josino L.P.C 2021)	FosA3EC-ANY1	-8.72	-6.02	FosAKP		(Hamza, A. 2011)
(Josino L.P.C 2021)	(Josino L.P.C 2021)	FosA3EC-ANY1-S36	-8.05	-5.94	FosAKP		(Hartono, Y.D. 2011)
(Josino L.P.C 2021)	(Josino L.P.C 2021)	FosA3EC-ANY1-T9A	-7.96	-5.7	FosAKP		(Hartono, Y.D. 2012)
(Josino L.P.C 2021)	(Josino L.P.C 2021)	FosA3EC-ANY1-W34A	-7.66	-5.52	FosAKP		(Hengphasatporn, K. 2020)
(Josino L.P.C 2021)	(Josino L.P.C 2021)	FosA3EC-ANY1-w46	-7.69	-5.85	FosAKP		(Jara, G.E. 2013)
(Josino L.P.C 2021)	(Josino L.P.C 2021)	FosAKP-ANY1	-9.26	-6.99	FosAKP		(Jing, C. 2017)
(Josino L.P.C 2021)	(Josino L.P.C 2021)	FosAKP-ANY1-Y131A	-7.29	-5.66	FosAKP		(Ju√°rez-Jim√©nez, J. 2014)
(Lu, S.-J. 2012)	(Lu, S.-J. 2012)	inhibitor 1	-7.002	-6.825	2009 H1N1 influenza neuraminidase		(Lecaille, F. 2007)
(Lu, S.-J. 2012)	(Lu, S.-J. 2012)	inhibitor 10	-5.717	-5.633	2009 H1N1 influenza neuraminidase		(Li, G.-F. 2017)
(Lu, S.-J. 2012)	(Lu, S.-J. 2012)	inhibitor 11	-5.629	-5.567	2009 H1N1 influenza neuraminidase		(Lima, A.H. 2017)
(Lu, S.-J. 2012)	(Lu, S.-J. 2012)	inhibitor 12	-5.608	-5.503	2009 H1N1 influenza neuraminidase		(Lin, W.-W. 2020)
(Lu, S.-J. 2012)	(Lu, S.-J. 2012)	inhibitor 13	-5.519	-5.193	2009 H1N1 influenza neuraminidase		(Liu, Z. 2009)
(Lu, S.-J. 2012)	(Lu, S.-J. 2012)	inhibitor 14	-5.489	-5.291	2009 H1N1 influenza neuraminidase		(Llabr√©s, S. 2014)
(Lu, S.-J. 2012)	(Lu, S.-J. 2012)	inhibitor 15	-5.45	-5.766	2009 H1N1 influenza neuraminidase		(Mahalapbutr, P. 2020)
(Lu, S.-J. 2012)	(Lu, S.-J. 2012)	inhibitor 16	-5.343	-5.353	2009 H1N1 influenza neuraminidase		(Okamoto, M. 2010)
(Lu, S.-J. 2012)	(Lu, S.-J. 2012)	inhibitor 17	-5.226	-5.221	2009 H1N1 influenza neuraminidase		(Pietro, O. Di 2014)
(Lu, S.-J. 2012)	(Lu, S.-J. 2012)	inhibitor 18	-5.225	-5.163	2009 H1N1 influenza neuraminidase		(Prakesch, M. 2008)
(Lu, S.-J. 2012)	(Lu, S.-J. 2012)	inhibitor 19	-5.199	-5.084	2009 H1N1 influenza neuraminidase		(Ruzza, P. 2018)
(Lu, S.-J. 2012)	(Lu, S.-J. 2012)	inhibitor 2	-6.714	-6.435	2009 H1N1 influenza neuraminidase		(Shi, S. 2014)
(Lu, S.-J. 2012)	(Lu, S.-J. 2012)	inhibitor 20	-5.007	-4.916	2009 H1N1 influenza neuraminidase		(Shrestha, B.R. 2021)
(Lu, S.-J. 2012)	(Lu, S.-J. 2012)	inhibitor 3	-6.518	-5.771	2009 H1N1 influenza neuraminidase		(Silva, J.R.A. 2016)
(Lu, S.-J. 2012)	(Lu, S.-J. 2012)	inhibitor 4	-6.43	-6.186	2009 H1N1 influenza neuraminidase		(Somboon, T. 2021)
(Lu, S.-J. 2012)	(Lu, S.-J. 2012)	inhibitor 5	-6.296	-6.071	2009 H1N1 influenza neuraminidase		(Southwell, J. 2008)
(Lu, S.-J. 2012)	(Lu, S.-J. 2012)	inhibitor 6	-6.265	-6.837	2009 H1N1 influenza neuraminidase		(Vitale, Rosa Maria 2017)
(Lu, S.-J. 2012)	(Lu, S.-J. 2012)	inhibitor 7	-6.014	-6.413	2009 H1N1 influenza neuraminidase		(Wei, C. 2010)
(Lu, S.-J. 2012)	(Lu, S.-J. 2012)	inhibitor 8	-5.847	-5.779	2009 H1N1 influenza neuraminidase		(Wimmerov√°, M. 2009)
(Lu, S.-J. 2012)	(Lu, S.-J. 2012)	inhibitor 9	-5.773	-5.277	2009 H1N1 influenza neuraminidase		(Zhang, D. 2018)
(Mishra, N.K. 2010)	(Mishra, N.K. 2010)	PAIIL_FRU	-5.8	-5.05	Lectin II
(Mishra, N.K. 2010)	(Mishra, N.K. 2010)	PAIIL_FUC	-7.5	-5.58	Lectin II
(Mishra, N.K. 2010)	(Mishra, N.K. 2010)	PAIIL_GAL	-8.1	-5.82	Lectin II
(Mishra, N.K. 2010)	(Mishra, N.K. 2010)	PAIIL_MAN	-5.7	-5.79	Lectin II
(Mishra, N.K. 2010)	(Mishra, N.K. 2010)	PAIIL_Me-ARA	-7.9	-5.39	Lectin II
(Mishra, N.K. 2010)	(Mishra, N.K. 2010)	PAIIL_Me-FUC	-8.7	-5.53	Lectin II
(Peng, C. 2019)	(Peng, C. 2019)	1U3S	-12.08	-7.38	ESTROGEN RECEPTOR
(Peng, C. 2019)	(Peng, C. 2019)	1X76	-11.9	-7.29	ESTROGEN RECEPTOR
(Peng, C. 2019)	(Peng, C. 2019)	1X7B	-11.44	-7.49	ESTROGEN RECEPTOR
(Peng, C. 2019)	(Peng, C. 2019)	1YYE	-11.69	-7.45	ESTROGEN RECEPTOR
(Peng, C. 2019)	(Peng, C. 2019)	2I0G	-13.26	-7.7	ESTROGEN RECEPTOR
(Peng, C. 2019)	(Peng, C. 2019)	3OMO	-8.28	-6.87	ESTROGEN RECEPTOR
(Peng, C. 2019)	(Peng, C. 2019)	3OMO_CH3	-4.97	-7.08	ESTROGEN RECEPTOR
(Peng, C. 2019)	(Peng, C. 2019)	3OMP	-7.39	-6.86	ESTROGEN RECEPTOR
(Peng, C. 2019)	(Peng, C. 2019)	3OMQ	-8.49	-7.4	ESTROGEN RECEPTOR
(Peng, C. 2019)	(Peng, C. 2019)	3OMQ_CH3	-6.41	-6.83	ESTROGEN RECEPTOR
(Peng, C. 2020)	(Peng, C. 2020)	1D4J	-11.41	-10.35	Benchmark study
(Peng, C. 2020)	(Peng, C. 2020)	1D4Y	-15.15	-10.99	Benchmark study
(Peng, C. 2020)	(Peng, C. 2020)	1EC0	-11.6	-11.44	Benchmark study
(Peng, C. 2020)	(Peng, C. 2020)	1HXW	-14.77	-11.86	Benchmark study
(Peng, C. 2020)	(Peng, C. 2020)	1OHR	-11.87	-10.42	Benchmark study
(Peng, C. 2020)	(Peng, C. 2020)	1W5X	-11.46	-10.95	Benchmark study
(Peng, C. 2020)	(Peng, C. 2020)	1W5Y	-11.58	-10.63	Benchmark study
(Peng, C. 2020)	(Peng, C. 2020)	2BPX	-12.83	-11.08	Benchmark study
(Peng, C. 2020)	(Peng, C. 2020)	2FDD	-11.35	-11.94	Benchmark study
(Peng, C. 2020)	(Peng, C. 2020)	2PSV	-9.88	-9.14	Benchmark study
(Peng, C. 2020)	(Peng, C. 2020)	2QHY	-10.21	-9.91	Benchmark study
(Peng, C. 2020)	(Peng, C. 2020)	2QI0	-10.07	-10.62	Benchmark study
(Peng, C. 2020)	(Peng, C. 2020)	2QNP	-8.75	-10.15	Benchmark study
(Peng, C. 2020)	(Peng, C. 2020)	2QNQ	-8.34	-9.93	Benchmark study
(Peng, C. 2020)	(Peng, C. 2020)	2UXZ	-11.58	-11.8	Benchmark study
(Peng, C. 2020)	(Peng, C. 2020)	2Z4O	-13.06	-10.88	Benchmark study
(Peng, C. 2020)	(Peng, C. 2020)	3EKX	-12.84	-10.55	Benchmark study
(Peng, C. 2020)	(Peng, C. 2020)	3H5B	-13.41	-11.02	Benchmark study
(Peng, C. 2020)	(Peng, C. 2020)	3KDD	-11.55	-11.9	Benchmark study
(Peng, C. 2020)	(Peng, C. 2020)	3NU3	-13.41	-10.37	Benchmark study
(Peng, C. 2020)	(Peng, C. 2020)	3O9F	-17.33	-11.02	Benchmark study
(Peng, C. 2020)	(Peng, C. 2020)	3O9G	-16.79	-11.32	Benchmark study
(Peng, C. 2020)	(Peng, C. 2020)	3OXC	-11.48	-10.03	Benchmark study
(Peng, C. 2020)	(Peng, C. 2020)	4U7V	-7.5	-9.93	Benchmark study
(Sanachai, K. 2020)	(Sanachai, K. 2020)	Tofacitinib	-9.67	-8.74	Janus Kinase 1
(Sanachai, K. 2020)	(Sanachai, K. 2020)	Tofacitinib	-11.58	-8.74	Janus Kinase 1
(Sanachai, K. 2020)	(Sanachai, K. 2020)	Tofacitinib	-11.5	-8.74	Janus Kinase 1
(Sanachai, K. 2020)	(Sanachai, K. 2020)	Tofacitinib	-11.96	-8.74	Janus Kinase 1
(Sanachai, K. 2020)	(Sanachai, K. 2020)	Tofacitinib	-9.68	-8.96	Janus Kinase 2
(Sanachai, K. 2020)	(Sanachai, K. 2020)	Tofacitinib	-11.44	-8.96	Janus Kinase 2
(Sanachai, K. 2020)	(Sanachai, K. 2020)	Tofacitinib	-11.6	-8.96	Janus Kinase 2
(Sanachai, K. 2020)	(Sanachai, K. 2020)	Tofacitinib	-11.92	-8.96	Janus Kinase 2
(Sanachai, K. 2020)	(Sanachai, K. 2020)	Tofacitinib	-10.18	-9.09	Janus Kinase 3
(Sanachai, K. 2020)	(Sanachai, K. 2020)	Tofacitinib	-11.99	-9.09	Janus Kinase 3
(Sanachai, K. 2020)	(Sanachai, K. 2020)	Tofacitinib	-12.4	-9.09	Janus Kinase 3
(Sanachai, K. 2020)	(Sanachai, K. 2020)	Tofacitinib	-12.44	-9.09	Janus Kinase 3
(Schweitzer, M. 2016)	(Schweitzer, M. 2016)	GRL-02031	-12.76	-11.15	WT HIV‚Äê1 Protease
(Schweitzer, M. 2016)	(Schweitzer, M. 2016)	GRL-02031	-12.73	-10.96	I47V HIV‚Äê1 Protease
(Schweitzer, M. 2016)	(Schweitzer, M. 2016)	GRL-02031	-12.41	-10.57	L76V HIV‚Äê1 Protease
(Schweitzer, M. 2016)	(Schweitzer, M. 2016)	GRL-02031	-12.53	-10.62	V82A HIV‚Äê1 Protease
(Schweitzer, M. 2016)	(Schweitzer, M. 2016)	GRL-02031	-12.32	-10.05	N88D HIV‚Äê1 Protease
(Tanneeru, K. 2013)	(Tanneeru, K. 2013)	Ponatinib	-12.674	-10.41	BCR-ABL kinase
(Tanneeru, K. 2013)	(Tanneeru, K. 2013)	Ponatinib	-11.797	-10.55	BCR-ABL kinase
(Tanneeru, K. 2013)	(Tanneeru, K. 2013)	Ponatinib	-11.429	-10.43	BCR-ABL kinase
(Tanneeru, K. 2013)	(Tanneeru, K. 2013)	Ponatinib	-11.797	-10.36	BCR-ABL kinase
(Tanneeru, K. 2013)	(Tanneeru, K. 2013)	Ponatinib	-11.655	-10.03	BCR-ABL kinase
(Tanneeru, K. 2013)	(Tanneeru, K. 2013)	Ponatinib	-11.184	-10.31	BCR-ABL kinase
(Tanneeru, K. 2013)	(Tanneeru, K. 2013)	Ponatinib	-10.702	-10.67	BCR-ABL kinase
(Tanneeru, K. 2013)	(Tanneeru, K. 2013)	Ponatinib	-10.143	-10.26	BCR-ABL kinase
(Tanneeru, K. 2013)	(Tanneeru, K. 2013)	Ponatinib	-11.986	-10.44	BCR-ABL kinase
(Tanneeru, K. 2013)	(Tanneeru, K. 2013)	Ponatinib	-10.845	-10.35	BCR-ABL kinase
(Tanneeru, K. 2013)	(Tanneeru, K. 2013)	Ponatinib	-12.207	-10.3	BCR-ABL kinase
(Tanneeru, K. 2013)	(Tanneeru, K. 2013)	Ponatinib	-10.901	-10.28	BCR-ABL kinase
(Tanneeru, K. 2013)	(Tanneeru, K. 2013)	Ponatinib	-12.024	-10.41	BCR-ABL kinase
(Tanneeru, K. 2013)	(Tanneeru, K. 2013)	Ponatinib	-10.901	-10.33	BCR-ABL kinase
(Tanneeru, K. 2013)	(Tanneeru, K. 2013)	Ponatinib	-12.207	-10.29	BCR-ABL kinase
(Wang, R.-G. 2020)	(Wang, R.-G. 2020)	Amprenavir	-13.34	-10.05	HIV-1 protease
(Wang, R.-G. 2020)	(Wang, R.-G. 2020)	Amprenavir	-11.75	-9.53	HIV-1 protease
(Wang, R.-G. 2020)	(Wang, R.-G. 2020)	Indinavir	-12.35	-11.11	HIV-1 protease
(Wang, R.-G. 2020)	(Wang, R.-G. 2020)	Indinavir	-10.15	-10.55	HIV-1 protease
(Wang, R.-G. 2020)	(Wang, R.-G. 2020)	Nelfinavir	-12.18	-10.51	HIV-1 protease
(Wang, R.-G. 2020)	(Wang, R.-G. 2020)	Nelfinavir	-10.87	-10.41	HIV-1 protease
(Wang, R.-G. 2020)	(Wang, R.-G. 2020)	Ritonavir	-12.5	-11.33	HIV-1 protease
(Wang, R.-G. 2020)	(Wang, R.-G. 2020)	Ritonavir	-11.85	-10.98	HIV-1 protease
(Wang, Y.-T. 2015)	(Wang, Y.-T. 2015)	BCZ	-12.91	-11.35	N9 neuraminidase
(Wang, Y.-T. 2015)	(Wang, Y.-T. 2015)	BCZ	-13.31	-13.02	N9 neuraminidase
(Wang, Y.-T. 2015)	(Wang, Y.-T. 2015)	DQTL	-15.35	-15.54	hCD4
(Wang, Y.-T. 2015)	(Wang, Y.-T. 2015)	EQTL	-16.6	-16.49	hCD4
(Wang, Y.-T. 2015)	(Wang, Y.-T. 2015)	G39	-5.2	-5.65	N9 neuraminidase
(Wang, Y.-T. 2015)	(Wang, Y.-T. 2015)	G39	-12.91	-12.75	N9 neuraminidase
(Wang, Y.-T. 2015)	(Wang, Y.-T. 2015)	I	-8.56	-8.26	N9 neuraminidase
(Wang, Y.-T. 2015)	(Wang, Y.-T. 2015)	I	-8.75	-8.24	N9 neuraminidase
(Wang, Y.-T. 2015)	(Wang, Y.-T. 2015)	SYVI	-14.06	-14.04	hCD4
(Wang, Y.-T. 2015)	(Wang, Y.-T. 2015)	ZMR	-10.1	-9.74	N9 neuraminidase
(Wang, Y.-T. 2015)	(Wang, Y.-T. 2015)	ZMR	-13.31	-12.53	N9 neuraminidase
(Wang, Y.-T. 2016)	(Wang, Y.-T. 2016)	Ampicillin	-4.74	-5.16	Beta-lactamase-1
(Wang, Y.-T. 2016)	(Wang, Y.-T. 2016)	BAL30072	-6.89	-6.35	Beta-lactamase-1
(Wang, Y.-T. 2016)	(Wang, Y.-T. 2016)	Carbenicillin	-4.57	-5.14	Beta-lactamase-1
(Wang, Y.-T. 2016)	(Wang, Y.-T. 2016)	Cefaclor	-7.76	-7.14	Beta-lactamase-1
(Wang, Y.-T. 2016)	(Wang, Y.-T. 2016)	Cephalexin	-7.09	-7.43	Beta-lactamase-1
(Wang, Y.-T. 2016)	(Wang, Y.-T. 2016)	D-captopril	-7.22	-6.82	Beta-lactamase-1
(Wang, Y.-T. 2016)	(Wang, Y.-T. 2016)	Imipenem	-5.87	-5.54	Beta-lactamase-1
(Wang, Y.-T. 2016)	(Wang, Y.-T. 2016)	Meropenem	-5.76	-6.11	Beta-lactamase-1
(Wang, Y.-T. 2016)	(Wang, Y.-T. 2016)	Nitrocefin	-7.95	-7.36	Beta-lactamase-1
(Wang, Y.-T. 2016)	(Wang, Y.-T. 2016)	Penicillin G	-4.89	-4.94	Beta-lactamase-1
(Wang, Y.-T. 2016)	(Wang, Y.-T. 2016)	Tigecycline	-7.03	-6.37	Beta-lactamase-1
(Wang, Y.-T. 2020)	(Wang, Y.-T. 2020)	CP1:MDM2	-11.92	-11.93	MDM2
(Wang, Y.-T. 2020)	(Wang, Y.-T. 2020)	CP1:MDMX	-11.4	-10.93	MDMX
(Wang, Y.-T. 2020)	(Wang, Y.-T. 2020)	CP2:MDM2	-11.93	-12.91	MDM2
(Wang, Y.-T. 2020)	(Wang, Y.-T. 2020)	CP2:MDMX	-11.43	-12.23	MDMX
(Wang, Y.-T. 2020)	(Wang, Y.-T. 2020)	CP3:MDM2	-12.68	-12.62	MDM2
(Wang, Y.-T. 2020)	(Wang, Y.-T. 2020)	CP3:MDMX	-12.14	-11.37	MDMX
(Wang, Y.T. 2009)	(Wang, Y.T. 2009)	I	-6.38	-6.42	Dopamine D2 receptor
(Wang, Y.T. 2009)	(Wang, Y.T. 2009)	II	-6.03	-6.32	Dopamine D2 receptor
(Wang, Y.T. 2009)	(Wang, Y.T. 2009)	III	-6.34	-6.38	Dopamine D2 receptor
(Wang, Y.T. 2009)	(Wang, Y.T. 2009)	IV	-8.1	-7.67	Dopamine D2 receptor
(Wang, Y.T. 2009)	(Wang, Y.T. 2009)	V	-8.05	-7.74	Dopamine D2 receptor
(Wang, Y.T. 2009)	(Wang, Y.T. 2009)	VI	-9.97	-7.5	Dopamine D2 receptor
(Wang, Y.T. 2009)	(Wang, Y.T. 2009)	VII	-12.28	-12.96	Dopamine D2 receptor
(Yang, B. 2010)	(Yang, B. 2010)	Benzo[1,4]diazepin-2-one 1	-11.204	-10.5	Phosphodiesterase-2
(Yang, B. 2010)	(Yang, B. 2010)	Benzo[1,4]diazepin-2-one 10	-8.119	-7.9	Phosphodiesterase-2
(Yang, B. 2010)	(Yang, B. 2010)	Benzo[1,4]diazepin-2-one 11	-7.709	-7.6	Phosphodiesterase-2
(Yang, B. 2010)	(Yang, B. 2010)	Benzo[1,4]diazepin-2-one 2	-10.587	-9.9	Phosphodiesterase-2
(Yang, B. 2010)	(Yang, B. 2010)	Benzo[1,4]diazepin-2-one 3	-10.491	-9.8	Phosphodiesterase-2
(Yang, B. 2010)	(Yang, B. 2010)	Benzo[1,4]diazepin-2-one 4	-10.251	-9.6	Phosphodiesterase-2
(Yang, B. 2010)	(Yang, B. 2010)	Benzo[1,4]diazepin-2-one 5	-9.949	-9.3	Phosphodiesterase-2
(Yang, B. 2010)	(Yang, B. 2010)	Benzo[1,4]diazepin-2-one 6	-9.431	-8.8	Phosphodiesterase-2
(Yang, B. 2010)	(Yang, B. 2010)	Benzo[1,4]diazepin-2-one 7	-8.888	-8.4	Phosphodiesterase-2
(Yang, B. 2010)	(Yang, B. 2010)	Benzo[1,4]diazepin-2-one 8	-8.586	-8.1	Phosphodiesterase-2
(Yang, B. 2010)	(Yang, B. 2010)	Benzo[1,4]diazepin-2-one 9	-8.478	-8.1	Phosphodiesterase-2
(Ahmed, M. 2014)	SM_OTHERS	hematoporphyrin	-8.48	-8.33	bovine serum albumin (BSA)
(Aiebchun T. 2021)	SM_OTHERS	VF16	-10.13	-8.74	EGFR
(Ara√∫jo, J.D.O. 2019)	SM_OTHERS	BPH1	-8.82	-13.53	3-deoxy-d-manno-octulosonate 8-phosphate (KDO8P) synthase
(Ara√∫jo, J.D.O. 2019)	SM_OTHERS	BPH2	-7	-13.49	3-deoxy-d-manno-octulosonate 8-phosphate (KDO8P) synthase
(Cai, J. 2015)	SM_OTHERS	LTZ	-10.99	-8.52	cytochrome P450 19A1 (a.k.a. human aromatase)
(Cai, J. 2015)	SM_OTHERS	R-IMZ	-8.24	-8.25	cytochrome P450 19A1 (a.k.a. human aromatase)
(Cai, J. 2015)	SM_OTHERS	S-IMZ	-8.24	-7.35	cytochrome P450 19A1 (a.k.a. human aromatase)
(Chen, J. 2015)	SM_OTHERS	pDI6W-MDM2	-10.5	-11.02	MDM2
(Chen, J. 2015)	SM_OTHERS	pDI6W-MDMX	-9.03	-8.94	MDMX
(Chen, J. 2015)	SM_OTHERS	pDIQ-MDM2	-11.11	-11.82	MDM2
(Chen, J. 2015)	SM_OTHERS	pDIQ-MDMX	-9.52	-9.18	MDMX
(Costa, K.S. Da 2014)	SM_OTHERS	Vif:EloBC	-12.9	-16.2	EloBC
(Costa, K.S. da 2020)	SM_OTHERS	ATRA	-8.38	-6.07	Peptidyl-prolyl cis-trans isomerase NIMA-interacting 1 (Pin1)
(Costa, K.S. da 2020)	SM_OTHERS	D-PEPTIDE	-11.37	-11.87	Peptidyl-prolyl cis-trans isomerase NIMA-interacting 1 (Pin1)
(Deplano, A. 2017)	SM_OTHERS	TPA1	-8.488	-10.2	Fatty acid amide hydrolase (FAAH)
(Duque, M.D. 2011)	SM_OTHERS	AMT	-6.798	-5.3	A/M2 proton channel
(Famiglini, V. 2017)	SM_OTHERS	(R)-23	-9.831	-9.135	HIV reverse transcriptase (Y181C mutant)
(Famiglini, V. 2017)	SM_OTHERS	(R)-8	-12.712	-9.876	HIV reverse transcriptase (Y181C mutant)
(Famiglini, V. 2017)	SM_OTHERS	(S)-23	-12.346	-9.731	HIV reverse transcriptase (Y181C mutant)
(Famiglini, V. 2017)	SM_OTHERS	(S)-8	-10.587	-9.279	HIV reverse transcriptase (Y181C mutant)
(Gal√∫cio, J.M. 2019)	SM_OTHERS	danthron	-9.56	-6.89	RxRŒ±
(Gal√∫cio, J.M. 2019)	SM_OTHERS	kaempferol	-6.86	-6.9	DAPK1
(Gal√∫cio, J.M. 2019)	SM_OTHERS	quercetin	-8.18	-7.56	PIM1
(Galdeano, C. 2012)	SM_OTHERS	(-)-8b	-11.842	-14.4	acetylcholinesterase (AChE)
(Hamza, A. 2011)	SM_OTHERS	Compound 2	-11.13	-10.78	Microsomal prostaglandin E synthase-1 (mPGES-1)
(Hamza, A. 2011)	SM_OTHERS	Compound 3	-7.435	-9.84	Microsomal prostaglandin E synthase-1 (mPGES-1)
(Hamza, A. 2011)	SM_OTHERS	Compound 4	-7.273	-8.53	Microsomal prostaglandin E synthase-1 (mPGES-1)
(Hartono, Y.D. 2011)	SM_OTHERS	MD2	-9.96	-8.25	HIV-1 gp51
(Hartono, Y.D. 2012)	SM_OTHERS	D5	-11.7	-17.9	HIV-1 gp41
(Hartono, Y.D. 2012)	SM_OTHERS	HK20	-11.6	-15.28	HIV-1 gp41
(Hengphasatporn, K. 2020)	SM_OTHERS	F18	-7.331	-14.42	dengue viral E protein
(Jara, G.E. 2013)	SM_OTHERS	Gp240	-6.478	-8.22	P-glycoprotein
(Jara, G.E. 2013)	SM_OTHERS	Tariquidar	-9.539	-11.83	P-glycoprotein
(Jing, C. 2017)	SM_OTHERS	9f	-7.438	-7.24	PTP1B
(Ju√°rez-Jim√©nez, J. 2014)	SM_OTHERS	6a	-8.331	-7.2	Monoamide oxidase (MAO) isoform A
(Lecaille, F. 2007)	SM_OTHERS	cat L inh. 7	-8.87	-9.88	Cathepsin K (WT)
(Lecaille, F. 2007)	SM_OTHERS	cat L inh. 7	-11.51	-11.33	Cathepsin K mutant (Y67L/L205A)
(Lecaille, F. 2007)	SM_OTHERS	cat L inh. 7	-11.6	-11.45	Cathepsin L (WT)
(Lecaille, F. 2007)	SM_OTHERS	cat L inh. 7	-8.84	-9.21	Cathepsin L mutant (L67Y/A205L)
(Li, G.-F. 2017)	SM_OTHERS	GRL-0519	-12.77	-11.5	HIV-1 protease (WT)
(Li, G.-F. 2017)	SM_OTHERS	GRL-0519	-11.05	-10.93	HIV-1 protease mutant D30N
(Li, G.-F. 2017)	SM_OTHERS	GRL-0519	-11.61	-11.28	HIV-1 protease mutant I54M
(Li, G.-F. 2017)	SM_OTHERS	GRL-0519	-11.66	-11.37	HIV-1 protease mutant V82A
(Lima, A.H. 2017)	SM_OTHERS	MurA:UNAG	-6.62	-7.34	MurA:UNAG
(Lin, W.-W. 2020)	SM_OTHERS	CP1	-6.11	-6.05	ubiquitin E2 variant (UEV) domain
(Lin, W.-W. 2020)	SM_OTHERS	CP2	-5	-5.31	ubiquitin E2 variant (UEV) domain
(Lin, W.-W. 2020)	SM_OTHERS	CP3	-6.5	-6.52	ubiquitin E2 variant (UEV) domain
(Liu, Z. 2009)	SM_OTHERS	levamlodipine	-4.951	-8.34	Human Serum Albumine (HSA)
(Llabr√©s, S. 2014)	SM_OTHERS	(S)-MDMA	-9.215	-7.9	nAChR
(Mahalapbutr, P. 2020)	SM_OTHERS	caffeic acid	-8.635	-5.48	Neuraminidase
(Mahalapbutr, P. 2020)	SM_OTHERS	rosmarinic acid	-9.054	-7.09	Neuraminidase
(Okamoto, M. 2010)	SM_OTHERS	Compound 1	-8.41	-5.8907	Death-associated protein kinase (DAPK)
(Okamoto, M. 2010)	SM_OTHERS	Compound 15	-8.816	-6.3972	Death-associated protein kinase (DAPK)
(Okamoto, M. 2010)	SM_OTHERS	Compound 17	-9.211	-7.0196	Death-associated protein kinase (DAPK)
(Okamoto, M. 2010)	SM_OTHERS	Compound 7	-8.842	-7.1438	Death-associated protein kinase (DAPK)
(Pietro, O. Di 2014.1)	SM_OTHERS	Comp 4	-9.793	-8.5	hAChE
(Pietro, O. Di 2014.1)	SM_OTHERS	Comp 5a	-15.291	-12.5	hAChE
(Pietro, O. Di 2014.2)	SM_OTHERS	Compound 16a	-9.7	-8.5	human recombinant acetylcholinesterase (hAChE)
(Pietro, O. Di 2014.2)	SM_OTHERS	Compound 18a	-8.862	-8.8	human recombinant acetylcholinesterase (hAChE)
(Prakesch, M. 2008)	SM_OTHERS	7	-5.04	-5.17	Bcl-XL
(Prakesch, M. 2008)	SM_OTHERS	17:Mipralden	-6.271	-4.27	Mcl-1
(Ruzza, P. 2018)	SM_OTHERS	Cef	-7.469	-7.13	HL-Lysozyme
(Ruzza, P. 2018)	SM_OTHERS	Cef	-7.136	-7.18	HEWL-Lysozyme
(Shi, S. 2014)	SM_OTHERS	P4	-11.52	-11.13	MDM2
(Shi, S. 2014)	SM_OTHERS	WK23	-7.51	-7.8	MDM2
(Shrestha, B.R. 2021)	SM_OTHERS	E3/E3	-6.125	-6.5726	Coil:Coil
(Shrestha, B.R. 2021)	SM_OTHERS	E4/K4	-10.468	-9.2017	Coil:Coil
(Shrestha, B.R. 2021)	SM_OTHERS	E5/K5	-13.9	-11.76	Coil:Coil
(Silva, J.R.A. 2016)	SM_OTHERS	Imipenem	-9.895	-7.09	L,D-transpeptidase-2
(Silva, J.R.A. 2016)	SM_OTHERS	Meropenem	-8.232	-7.23	L,D-transpeptidase-2
(Somboon, T. 2021)	SM_OTHERS	11a	-9.92	-9.68	SARS-CoV-2 protease
(Somboon, T. 2021)	SM_OTHERS	13b	-8.42	-10.35	SARS-CoV-2 protease
(Somboon, T. 2021)	SM_OTHERS	N3	-6.83	-9.92	SARS-CoV-2 protease
(Southwell, J. 2008)	SM_OTHERS	t877a_fxxlf	-10.263	-10.24	AR LBD
(Southwell, J. 2008)	SM_OTHERS	t877a_lxxll	-8.647	-8.62	AR LBD
(Southwell, J. 2008)	SM_OTHERS	wr_lxxll	-9.295	-9.26	AR LBD
(Southwell, J. 2008)	SM_OTHERS	wt_fxxlf	-9.946	-9.92	AR LBD
(Vitale, Rosa Maria 2017)	SM_OTHERS	XO Inhibitor II	-4.735	-7.76	xanthine oxidase
(Vitale, Rosa Maria 2017)	SM_OTHERS	XO Inhibitor III	-4.887	-9.33	xanthine oxidase
(Wei, C. 2010)	SM_OTHERS	5CITEP	-4.38	-5.46	HIV1- integrase
(Wimmerov√°, M. 2009)	SM_OTHERS	L-fucose	-6.927	-5.589	PA-IIL lectin
(Wimmerov√°, M. 2009)	SM_OTHERS	L-fucose	-4.586	-4.4425	deleted PA-IIL lectin
(Wimmerov√°, M. 2009)	SM_OTHERS	Methyl-Œ±-L-fucoside	-8.694	-5.5412	PA-IIL lectin
(Wimmerov√°, M. 2009)	SM_OTHERS	Methyl-Œ±-L-fucoside	-5.565	-5.2068	deleted PA-IIL lectin
(Zhang, D. 2018)	SM_OTHERS	Bax:BH3	-10.155	-18.29	Bcl2
(Zhang, D. 2018)	SM_OTHERS	Bax:Bik	-9.035	-16.5	Bcl2
(Zhang, D. 2018)	SM_OTHERS	Bax:Bim	-11.736	-18.8	Bcl2
(Zhang, D. 2018)	SM_OTHERS	Bax:Noxa	-7.89	-15.4	Bcl2

## Sheet: Table S4
Reference	Molecule ID	ddG_exp	ddG_pred
(Corbeil C.R. 2021)	12_0327	1.641	0.705
(Corbeil C.R. 2021)	13_0346	-0.132	0.334
(Corbeil C.R. 2021)	14_0112	-1.495	0.16
(Corbeil C.R. 2021)	14_0129	2.101	0.344
(Corbeil C.R. 2021)	14_0130	1.972	-0.7
(Corbeil C.R. 2021)	14_0472	2.413	-0.269
(Corbeil C.R. 2021)	14_0480	1.955	-0.232
(Corbeil C.R. 2021)	14_0490	2.119	0.006
(Corbeil C.R. 2021)	14_0622	2.312	0.425
(Corbeil C.R. 2021)	14_0688	2.121	-0.187
(Corbeil C.R. 2021)	14_0822	2.315	-0.053
(Corbeil C.R. 2021)	14_0905	2.315	-1.144
(Corbeil C.R. 2021)	15_0485	0.67	-0.432
(Corbeil C.R. 2021)	16_0102	2.315	-0.055
(Corbeil C.R. 2021)	16_0325	-1.495	0.044
(Corbeil C.R. 2021)	16_0460	2.253	-1.123
(Corbeil C.R. 2021)	Parent	0	0
(Sulea, T. 2018)	BD107N	0.0770415	-0.398
(Sulea, T. 2018)	BD107R	0.00941863	-0.4072
(Sulea, T. 2018)	BD107Y	0.506376	-0.7069
(Sulea, T. 2018)	BE110Q	0.346791	-0.482
(Sulea, T. 2018)	BN109R	-0.175546	-0.2096
(Sulea, T. 2018)	BQ101K	-0.532835	-0.2288
(Sulea, T. 2018)	BQ106F	2.85163	-0.1119
(Sulea, T. 2018)	BQ106L	2.06429	0.1511
(Sulea, T. 2018)	BQ106W	2.58488	-0.1567
(Sulea, T. 2018)	BQ106Y	2.58488	-0.1169
(Sulea, T. 2018)	BR104W	1.28858	0.3038
(Sulea, T. 2018)	BS53R	1.46949	-0.8624
(Sulea, T. 2018)	BT103K	-0.480693	-0.3708
(Sulea, T. 2018)	BT103M	-0.184123	-0.3033
(Sulea, T. 2018)	BT103R	-0.746141	0.007987
(Sulea, T. 2018)	BT103W	-0.0812876	-0.8246
(Sulea, T. 2018)	BT54R	-0.206125	-0.6032
(Sulea, T. 2018)	BT54W	0.37095	0.1886
(Sulea, T. 2018)	BT54Y	0.43347	-0.1003
(Sulea, T. 2018)	BT56I	-0.188458	-0.05142
(Sulea, T. 2018)	BT56R	-0.653323	-0.238
(Sulea, T. 2018)	BT58K	-0.192826	-0.1358
(Sulea, T. 2020)	bH1-P1_acid	0.122879	-0.25
(Sulea, T. 2020)	bH1-P1_neu	0.0912251	0.13
(Sulea, T. 2020)	bH1-P2_acid	2.67793	0.08
(Sulea, T. 2020)	bH1-P2_neu	2.18305	0.07
(Sulea, T. 2020)	bH1-P4_neu	2.38917	-0.14
(Sulea, T. 2020)	bH1-P5_acid	1.19543	-0.4
(Sulea, T. 2020)	bH1-P5_neu	2.74471	-0.29
(Sulea, T. 2020)	bH1-P6_neu	0.712501	0.72
(Sulea, T. 2020)	bH1-P7_acid	0.158756	0.18
(Sulea, T. 2020)	bH1-P7_neu	0.379844	0.24
(Sulea, T. 2020)	bH1-P8_acid	-0.161213	0.15
(Sulea, T. 2020)	bH1-P8_neu	0.0740705	0.15
(Vivcharuk, V. 2017)	1N8Z_AD28K	-0.52	-0.1276
(Vivcharuk, V. 2017)	1N8Z_AD28R	-0.31	0.08343
(Vivcharuk, V. 2017)	1N8Z_AS50F	0.75	-0.6644
(Vivcharuk, V. 2017)	1N8Z_AS50W	0.48	-0.7228
(Vivcharuk, V. 2017)	1N8Z_BD102F	-0.87	-0.3048
(Vivcharuk, V. 2017)	1N8Z_BD102H	-0.69	-0.3358
(Vivcharuk, V. 2017)	1N8Z_BD102K	-0.38	-0.5498
(Vivcharuk, V. 2017)	1N8Z_BD102M	-0.47	-0.369
(Vivcharuk, V. 2017)	1N8Z_BD31K	-0.7	-0.3022
(Vivcharuk, V. 2017)	1N8Z_BD31M	-0.24	-0.2128
(Vivcharuk, V. 2017)	1N8Z_BD31R	-0.59	-0.2939
(Vivcharuk, V. 2017)	1N8Z_HD102F_HD31K	-1.2	-0.73
(Vivcharuk, V. 2017)	1N8Z_HD102F_HD31K_LD28K	-2.04	-1.22
(Vivcharuk, V. 2017)	1N8Z_HD102F_HD31K_LD28R	-1.85	-1.8
(Vivcharuk, V. 2017)	1N8Z_HD102F_HD31M	-1.25	-0.43
(Vivcharuk, V. 2017)	1N8Z_HD102F_HD31M_LD28K	-1.78	0.91
(Vivcharuk, V. 2017)	1N8Z_HD102F_HD31M_LD28R	-1.67	-1.49
(Vivcharuk, V. 2017)	1N8Z_HD102F_HD31R	-1.31	-1.17
(Vivcharuk, V. 2017)	1N8Z_HD102H_HD31K	-1.14	-1.74
(Vivcharuk, V. 2017)	1N8Z_HD102H_HD31R	-1.09	-0.9
(Vivcharuk, V. 2017)	1N8Z_HD102M_HD31K	-1.04	-1
(Vivcharuk, V. 2017)	1N8Z_HD102M_HD31R	-1.06	-0.61
(Vivcharuk, V. 2017)	3BDY_HD98F	-1.18	-0.004487
(Vivcharuk, V. 2017)	3BDY_HD98F_HG99D	-1.57	-1.23
(Vivcharuk, V. 2017)	3BDY_HD98F_HG99M	-1.13	-1.13
(Vivcharuk, V. 2017)	3BDY_HD98F_HY33W	-1.74	-1.09
(Vivcharuk, V. 2017)	3BDY_HD98F_HY33W_HG99D	-2.22	-1.52
(Vivcharuk, V. 2017)	3BDY_HD98F_HY33W_HG99M	-2.3	-1.39
(Vivcharuk, V. 2017)	3BDY_HD98F_LS30bR	-1.23	-1.62
(Vivcharuk, V. 2017)	3BDY_HD98H	-0.62	-0.01773
(Vivcharuk, V. 2017)	3BDY_HD98K	-0.63	-0.1439
(Vivcharuk, V. 2017)	3BDY_HD98M	-1.33	0.2528
(Vivcharuk, V. 2017)	3BDY_HD98M_HG99D	-1.87	-1.11
(Vivcharuk, V. 2017)	3BDY_HD98M_HG99M	-1.75	-1.13
(Vivcharuk, V. 2017)	3BDY_HD98M_HG99R	-1.91	-1.5
(Vivcharuk, V. 2017)	3BDY_HD98M_HY33W	-1.26	-1.19
(Vivcharuk, V. 2017)	3BDY_HD98M_HY33W_HG99D	-1.91	-1.62
(Vivcharuk, V. 2017)	3BDY_HD98M_HY33W_HG99M	-2.27	-1.47
(Vivcharuk, V. 2017)	3BDY_HD98M_LS30bR	-1.55	-1.67
(Vivcharuk, V. 2017)	3BDY_HD98W	-1.23	0.2335
(Vivcharuk, V. 2017)	3BDY_HD98W_HG99D	-2.18	-1.25
(Vivcharuk, V. 2017)	3BDY_HD98W_HG99M	-1.42	-1.07
(Vivcharuk, V. 2017)	3BDY_HD98W_HY33W	-1.57	-0.9
(Vivcharuk, V. 2017)	3BDY_HD98W_HY33W_HG99D	-2.72	-1.54
(Vivcharuk, V. 2017)	3BDY_HD98W_HY33W_HG99M	-1.96	-1.34
(Vivcharuk, V. 2017)	3BDY_HD98W_LS30bR	-1.18	-1.42
(Vivcharuk, V. 2017)	3BDY_HD98Y	-0.76	-0.02882
(Vivcharuk, V. 2017)	3BDY_HG99D	-0.48	0.8442
(Vivcharuk, V. 2017)	3BDY_HG99D_HY33W	-1.41	-0.76
(Vivcharuk, V. 2017)	3BDY_HG99D_LS30bR	-0.57	-1.15
(Vivcharuk, V. 2017)	3BDY_HG99M	-0.48	0.8879
(Vivcharuk, V. 2017)	3BDY_HG99M_HY33W	-1.17	-0.68
(Vivcharuk, V. 2017)	3BDY_HG99M_LS30bR	-0.48	-1.13
(Vivcharuk, V. 2017)	3BDY_HG99R	-0.03	1.174
(Vivcharuk, V. 2017)	3BDY_HY33M	0.03	1.102
(Vivcharuk, V. 2017)	3BDY_HY33W	-0.09	0.5153
(Vivcharuk, V. 2017)	3BDY_HY52R	0.3	0.2861
(Vivcharuk, V. 2017)	3BE1_HD31K	-0.61	-0.1694
(Vivcharuk, V. 2017)	3BE1_HD31K_LI29K	-1.47	-1.02
(Vivcharuk, V. 2017)	3BE1_HD31K_LI29R	-0.99	-1.1
(Vivcharuk, V. 2017)	3BE1_HD98F	-0.47	-0.0477
(Vivcharuk, V. 2017)	3BE1_HD98F_HD31K	-1.58	-1.4
(Vivcharuk, V. 2017)	3BE1_HD98F_HD31K_LI29K	-1.95	-1.32
(Vivcharuk, V. 2017)	3BE1_HD98F_HD31K_LI29R	-2.02	-0.99
(Vivcharuk, V. 2017)	3BE1_HD98F_LI29K	-1.26	-0.46
(Vivcharuk, V. 2017)	3BE1_HD98F_LI29R	-1.08	-0.55
(Vivcharuk, V. 2017)	3BE1_HD98K	-0.16	-0.009581
(Vivcharuk, V. 2017)	3BE1_HD98K_HD31K	-1.24	0.84
(Vivcharuk, V. 2017)	3BE1_HD98K_HD31K_LI29K	-1.82	-0.91
(Vivcharuk, V. 2017)	3BE1_HD98K_HD31K_LI29R	-2.05	-0.98
(Vivcharuk, V. 2017)	3BE1_HD98K_LI29K	-1.19	-0.09
(Vivcharuk, V. 2017)	3BE1_HD98M	-0.26	-0.05961
(Vivcharuk, V. 2017)	3BE1_HD98W	-0.49	-0.08308
(Vivcharuk, V. 2017)	3BE1_HD98W_LI29R	-0.92	-0.12
(Vivcharuk, V. 2017)	3BE1_HD98Y	-0.81	-0.05954
(Vivcharuk, V. 2017)	3BE1_HD98Y_HD31K	-1.34	-1.3
(Vivcharuk, V. 2017)	3BE1_HD98Y_HD31K_LI29K	-2	-1.36
(Vivcharuk, V. 2017)	3BE1_HD98Y_HD31K_LI29R	-2.26	-1.45
(Vivcharuk, V. 2017)	3BE1_HD98Y_LI29K	-1.42	-0.51
(Vivcharuk, V. 2017)	3BE1_HD98Y_LI29R	-1.1	-0.6
(Vivcharuk, V. 2017)	3BE1_HY33R	3.06	-0.8721
(Vivcharuk, V. 2017)	3BE1_HY52R	-0.46	-0.2352
(Vivcharuk, V. 2017)	3BE1_HY52R_LI29R	-0.89	-0.29
(Vivcharuk, V. 2017)	3BE1_LG31M	0.43	-0.05665
(Vivcharuk, V. 2017)	3BE1_LG31R	0.37	-0.7207
(Vivcharuk, V. 2017)	3BE1_LI29K	-0.13	-0.4065
(Vivcharuk, V. 2017)	3BE1_LI29R	-0.53	-0.3795
(Zwaagstra, J.C. 2019)	H-D98W, H-G99D	1.65382	0.31
(Zwaagstra, J.C. 2019)	H-G99D	1.74917	0.24
(Zwaagstra, J.C. 2019)	H-G99R	1.94478	-0.93
(Zwaagstra, J.C. 2019)	H-Y57A	0.65286	0.49
(Zwaagstra, J.C. 2019)	H-Y57A, L-F53N	1.99839	0.87
(Zwaagstra, J.C. 2019)	H-Y57A, L-F53N, L-Y92A	2.83684	1.65
(Zwaagstra, J.C. 2019)	H-Y57A, L-N30D	2.57258	2.06
(Zwaagstra, J.C. 2019)	H-Y57A, L-Y92A	2.06155	1.69
(Zwaagstra, J.C. 2019)	L-F53N	0.811318	0.39
(Zwaagstra, J.C. 2019)	L-F53N, L-Y92A	2.19583	0.78
(Zwaagstra, J.C. 2019)	L-N30D	1.50076	1.57
(Zwaagstra, J.C. 2019)	L-Y92A	0.87083	0.7

## Sheet: Table S5
Reference	Molecule ID	ddG_exp	ddG_pred
CSAR2010	1w6o	-4.56	-6.4
CSAR2010	2arb	-6.02	-8.94
CSAR2010	2are	-4.47	-6.77
CSAR2010	2oag	-11.56	-10.69
CSAR2010	2jbj	-13.23	-15.47
CSAR2010	2pwd	-6	-10.25
CSAR2010	2pwg	-6.58	-10.7
CSAR2010	2oym	-6.82	-8.96
CSAR2010	2hzy	-10.08	-12.14
CSAR2010	2ihj	-6.26	-12.16
CSAR2010	2cli	-5.87	-7.16
CSAR2010	2ojg	-7.69	-8.07
CSAR2010	2hzl	-8.96	-4.51
CSAR2010	2ovv	-10.8	-7.99
CSAR2010	2h6t	-9.85	-9.73
CSAR2010	2nta	-6.55	-7.67
CSAR2010	2isw	-10.14	-10.58
CSAR2010	2qu6	-11.62	-11.35
CSAR2010	2pog	-13.01	-7.56
CSAR2010	2o4j	-13.78	-12.46
CSAR2010	3b92	-10.91	-8.27
CSAR2010	2p98	-8.44	-6.67
CSAR2010	2z4b	-12.77	-9.22
CSAR2010	2jj3	-13.03	-9.47
CSAR2010	2h15	-7.74	-10.37
CSAR2010	2pov	-9.71	-9.81
CSAR2010	2pow	-9.82	-9.72
CSAR2010	2nmx	-7.6	-9.4
CSAR2010	1vso	-6.44	-6.53
CSAR2010	2p95	-12.78	-9.38
CSAR2010	2p16	-13.78	-9.97
CSAR2010	2jfz	-7.15	-9.37
CSAR2010	2flr	-8.32	-8.05
CSAR2010	2d2v	-1.36	-4.07
CSAR2010	2b1q	-2.17	-7.04
CSAR2010	2pgz	-7.83	-10.13
CSAR2010	2bys	-12.99	-10.97
CSAR2010	2gkl	-7.3	-3.7
CSAR2010	2nsl	-6.38	-7.74
CSAR2010	2nsj	-6.53	-9.42
CSAR2010	2c92	-7.75	-10.52
CSAR2010	2c94	-9.3	-10.75
CSAR2010	2nnq	-11.87	-11.39
CSAR2010	2psv	-9.88	-10.26
CSAR2010	2cem	-10.8	-13.73
CSAR2010	2cen	-11.32	-13.41
CSAR2010	2q54	-12.29	-11.07
CSAR2010	2p09	-8.66	-8.5
CSAR2010	2b3f	-8.23	-7.26
CSAR2010	2bbf	-6.96	-9.42
CSAR2010	2e2r	-11.27	-8.34
CSAR2010	2gz2	-7.12	-7.52
CSAR2010	2hr6	-6.71	-6.3
CSAR2010	2idz	-12.82	-14.05
CSAR2010	2ihk	-5.68	-12.3
CSAR2010	2ilz	-7.37	-6.45
CSAR2010	2jff	-4.94	-8.68
CSAR2010	2oiq	-6.74	-11.21
CSAR2010	2otz	-4.95	-5.45
CSAR2010	2ou0	-4.41	-5.06
CSAR2010	2pjo	-0.07	-4.86
CSAR2010	2pzv	-5.28	-4.94
CSAR2010	2q3c	-7.23	-9.36
CSAR2010	2q88	-7.91	-8.44
CSAR2010	2q89	-8.59	-9.51
CSAR2010	2qeh	-11.76	-8.9
CSAR2010	2qvu	-8.79	-9.97
CSAR2010	2r3d	0.2	-4.46
CSAR2010	2r5p	-11.57	-13.04
CSAR2010	2rde	-9.56	-11.47
CSAR2010	2v8q	-6.29	-11.91
CSAR2010	3b50	-10.3	-6.18
CSAR2010	3bgq	-10.86	-7.37
CSAR2010	3bgz	-8.54	-5.89
CSAR2010	2v8y	-7.79	-8.45
CSAR2010	2jgb	-7.65	-8.98
CSAR2010	1gja	-7.39	-8.72
CSAR2010	1swk	-16.37	-8.67
CSAR2010	1ax1	-4.49	-5.85
CSAR2010	1toi	-5.53	-7.78
CSAR2010	1iup	-3.47	-3.79
CSAR2010	1tog	-4.39	-7.25
CSAR2010	1uto	-3.1	-6.01
CSAR2010	1ukb	-4.35	-5.31
CSAR2010	1q72	-9.35	-6.99
CSAR2010	2cjp	-4.23	-6.3
CSAR2010	1vot	-9	-8.9
CSAR2010	2fx6	-5.05	-7.09
CSAR2010	2add	-3.36	-7.56
CSAR2010	2c1q	-17.74	-9.7
CSAR2010	2e2p	-6.47	-6.99
CSAR2010	2epn	-9.85	-11.45
CSAR2010	2i2c	-6.41	-10.56
CSAR2010	2j4k	-6.62	-7.31
CSAR2010	2jdu	-9.17	-5.99
CSAR2010	2jdy	-5.96	-5.99
CSAR2010	2jke	-5.77	-7.61
CSAR2010	2p3t	-15.42	-10.62
CSAR2010	2p4y	-12.28	-11.11
CSAR2010	2p7g	-8.91	-8.26
CSAR2010	2pqc	-7.83	-9.92
CSAR2010	2pvu	-8.61	-12.36
CSAR2010	2pyy	-6.29	-8.4
CSAR2010	2q6m	-8.58	-7.49
CSAR2010	2q8z	-7.75	-10.86
CSAR2010	2qbq	-10.15	-9.31
CSAR2010	2qbr	-8.64	-9.09
CSAR2010	2qbs	-9.11	-9.58
CSAR2010	2qdt	-7.08	-10.05
CSAR2010	2qhy	-10.2	-10.9
CSAR2010	2qhz	-9.93	-10.75
CSAR2010	2qi1	-9.96	-10.85
CSAR2010	2qi3	-13.92	-10.54
CSAR2010	2qi4	-14.24	-11.68
CSAR2010	2qi5	-14.8	-12
CSAR2010	2qi6	-14.42	-10.84
CSAR2010	2qmg	-12.48	-11.56
CSAR2010	2qmj	-5.74	-9.69
CSAR2010	2qnq	-8.34	-12.16
CSAR2010	2qrl	-5.46	-6.07
CSAR2010	2qry	-11.79	-7.84
CSAR2010	2r6w	-12.77	-11.49
CSAR2010	2r75	-8.39	-9.83
CSAR2010	2rca	-10.63	-6.7
CSAR2010	2reg	-7.6	-11.22
CSAR2010	2rkd	-3.71	-2.91
CSAR2010	2uwl	-11.46	-9.69
CSAR2010	2uwp	-9.29	-9.87
CSAR2010	2uy4	-6.38	-5.28
CSAR2010	2v2c	-4.65	-7.73
CSAR2010	2v77	-6.9	-10.89
CSAR2010	2v7t	-10.2	-11.83
CSAR2010	2v7u	-8.05	-14
CSAR2010	2v7v	-9.09	-10.12
CSAR2010	2vhw	-6.94	-12.41
CSAR2010	2vkm	-11.92	-14.31
CSAR2010	2vmd	-4.12	-5.82
CSAR2010	2vpn	-9.17	-8.27
CSAR2010	2vuk	-5.21	-7.22
CSAR2010	2vw5	-11.62	-8.86
CSAR2010	2w26	-12.82	-10.39
CSAR2010	2z8f	-6.77	-9.15
CSAR2010	2zlz	-3.66	-6.3
CSAR2010	2zmm	-10.37	-9.7
CSAR2010	2zn7	-10.76	-9.39
CSAR2010	3b3c	-5.43	-6.25
CSAR2010	3b7r	-10.5	-7.45
CSAR2010	3bex	-7.6	-7.32
CSAR2010	3bl0	-9.44	-8.66
CSAR2010	3brn	-11.87	-9.05
CSAR2010	3bu1	-11.12	-8.07
CSAR2010	3bxe	-7.48	-7.98
CSAR2010	3c2f	-2.73	-2.6
CSAR2010	3c2o	-4.57	-4.11
CSAR2010	3c2r	-4.24	-3.72
CSAR2010	3c7i	-7.69	-10.99
CSAR2010	3ccw	-10.74	-13.48
CSAR2010	3ccz	-9.95	-11.73
CSAR2010	3cd7	-10.7	-11.3
CSAR2010	3czv	-10.64	-8.76
CSAR2010	3d2r	-7.48	-6.78
CSAR2010	3d51	-5.66	-8.02
CSAR2010	3d83	-11.41	-10.95
CSAR2010	3ddg	-8.19	-8.31
CSAR2010	3dp4	-10.05	-8.35
CSAR2010	3e92a	-10.91	-9.88
CSAR2010	3eko	-9.14	-6.71
CSAR2010	3ekr	-7.57	-7.74
CSAR2010	3ene	-8.51	-7.57
CSAR2010	3eqr	-11.87	-10.66
CSAR2010	3f3d	-9.04	-7.86
CSAR2010	3f48	-7.48	-6.61
CSAR2010	3f4j	-4.76	-6.37
CSAR2010	3f8c	-10.48	-7.86
CSAR2010	3fat	-10.42	-8.49
CSAR2010	3fas	-9.24	-7.04
CSAR2010	10gs	-8.73	-9.29
CSAR2010	1a8i	-7.53	-7.04
CSAR2010	1a99	-7.78	-12.31
CSAR2010	1ax0	-4.27	-6.63
CSAR2010	1b6j	-10.8	-12.99
CSAR2010	1b6l	-11.32	-10.74
CSAR2010	1b6m	-11.46	-13.03
CSAR2010	1duv	-16.1	-14.75
CSAR2010	1dy4	-5.95	-10.4
CSAR2010	1e2k	-6.74	-7.54
CSAR2010	1fcx	-9.71	-12.03
CSAR2010	1fh8	-9.4	-8.46
CSAR2010	1fh9	-8.77	-8.37
CSAR2010	1fhd	-9.3	-7.83
CSAR2010	1g2k	-10.86	-13.07
CSAR2010	1gj8	-9.5	-7.73
CSAR2010	1gjd	-7.12	-9.43
CSAR2010	1gpk	-7.33	-7.94
CSAR2010	1gyy	-4.97	-6.38
CSAR2010	1gz9	-4.79	-8.33
CSAR2010	1gzc	-4.76	-7.01
CSAR2010	1h22	-12.41	-11.96
CSAR2010	1h23	-11.39	-12.55
CSAR2010	1h46	-4.87	-7.43
CSAR2010	1ha2	-7.56	-6.21
CSAR2010	1hnn	-8.51	-7
CSAR2010	1i7z	-8.73	-9.55
CSAR2010	1iy7	-8.44	-7.75
CSAR2010	1jgl	-11.87	-8.62
CSAR2010	1kzk	-14.17	-12.16
CSAR2010	1lnm	-11.87	-9.39
CSAR2010	1lrh	-9.3	-9.32
CSAR2010	1nc1	-8.35	-9.09
CSAR2010	1nc3	-6.82	-9.67
CSAR2010	1nli	-4.9	-6.37
CSAR2010	1nw5	-7.11	-11.66
CSAR2010	1ow4	-7.75	-8.72
CSAR2010	1p1n	-9.28	-8.07
CSAR2010	1p1o	-7.86	-8.64
CSAR2010	1ps3	-3.11	-7.8
CSAR2010	1pxp	-9.09	-8.13
CSAR2010	1r5y	-8.81	-9.43
CSAR2010	1s38	-7.03	-9.13
CSAR2010	1s39	-10.5	-8.29
CSAR2010	1sr7	-13.78	-11.76
CSAR2010	1sw1	-9.96	-7.03
CSAR2010	1syh	-8.74	-9.77
CSAR2010	1syi	-7.48	-9.64
CSAR2010	1toj	-4.62	-7.79
CSAR2010	1tok	-3.37	-9.16
CSAR2010	1u1w	-7.98	-3.72
CSAR2010	1ua4	-5.76	-2.5
CSAR2010	1ugx	-8.06	-7.51
CSAR2010	1ui0	-9.63	-5.88
CSAR2010	1urg	-7.94	-8.16
CSAR2010	1utm	-4.11	-6.07
CSAR2010	1uwu	-8.16	-8.76
CSAR2010	1uz1	-9.4	-7.08
CSAR2010	1uz4	-4.64	-4.43
CSAR2010	1v0l	-8.62	-8.93
CSAR2010	1v1j	-6.58	-8.1
CSAR2010	1w2g	-6.23	-7.03
CSAR2010	1ws4	-4.09	-6.45
CSAR2010	1x8d	-3.01	-5.48
CSAR2010	1x9d	-5.4	-8.19
CSAR2010	1xge	-6.38	-4.6
CSAR2010	1y0l	-12.28	-8.41
CSAR2010	1y1m	-2.48	-6.87
CSAR2010	1y1z	-4.2	-7
CSAR2010	1y20	-7.26	-6.93
CSAR2010	1yc1	-8.42	-8.33
CSAR2010	1ydk	-8.04	-9.64
CSAR2010	1z95	-9.71	-10.29
CSAR2010	1zhy	-8.89	-9.66
CSAR2010	2aac	-3.03	-6.81
CSAR2010	2afx	-7.03	0.56
CSAR2010	2ayr	-12.67	-10.55
CSAR2010	2azr	-4.97	-7.88
CSAR2010	2b07	-8.77	-9.14
CSAR2010	2boh	-11.62	-9.4
CSAR2010	2boj	-7.87	-5.56
CSAR2010	2brb	-6.63	-7.32
CSAR2010	2bvd	-8.19	-10.68
CSAR2010	2byr	-11.66	-12.03
CSAR2010	2cji	-11.21	-9.49
CSAR2010	2d3u	-9.44	-8
CSAR2010	2d3z	-9.06	-8.12
CSAR2010	2f5t	-7.05	-9.27
CSAR2010	2fai	-8.51	-7.71
CSAR2010	2fdp	-10.35	-13.42
CSAR2010	2ff1	-11.2	-10.72
CSAR2010	2fpz	-5.4	-8.36
CSAR2010	2fqt	-8.38	-10.17
CSAR2010	2fqw	-9.11	-9.13
CSAR2010	2fqx	-9.75	-9.16
CSAR2010	2fqy	-8.96	-8.43
CSAR2010	2fvd	-11.62	-9.62
CSAR2010	2fw6	-3.98	-6.49
CSAR2010	2fxu	-11.12	-12.08
CSAR2010	2h6b	-7.35	-9.5
CSAR2010	2hb1	-5.18	-7.72
CSAR2010	2hdq	-1.91	-5.83
CSAR2010	2hdr	-2.35	-4.28
CSAR2010	2i0a	-15.55	-11.25
CSAR2010	2i0d	-16.51	-11.24
CSAR2010	2il2	-9.69	-10.03
CSAR2010	2iwx	-9.11	-7.89
CSAR2010	2j2u	-9.62	-9.78
CSAR2010	2j34	-10.67	-9.61
CSAR2010	2j4i	-12.28	-10.61
CSAR2010	2j78	-8.76	-9.48
CSAR2010	1bcj	-5.05	-6.35
CSAR2010	1bky	-5.24	-5.11
CSAR2010	1d4i	-12.07	-13.58
CSAR2010	1d4j	-11.41	-13.18
CSAR2010	1eby	-13.23	-13.45
CSAR2010	1ebz	-12.82	-12.22
CSAR2010	1ec0	-11.58	-13.2
CSAR2010	1ec1	-12.17	-13.61
CSAR2010	1ec2	-13.64	-13.83
CSAR2010	1enu	-6.93	-6.59
CSAR2010	1f74	-4.16	-8.91
CSAR2010	1gi9	-8.13	-7.14
CSAR2010	1gww	-5.84	-9.31
CSAR2010	1gx0	-5.84	-7.69
CSAR2010	1o5a	-8.76	-8.23
CSAR2010	1o5r	-11.08	-7.54
CSAR2010	1q4w	-8.81	-8.91
CSAR2010	1qkt	-12.33	-7.89
CSAR2010	1qxl	-10.86	-7.1
CSAR2010	1rdi	-2.81	-4.92
CSAR2010	1rdn	-2.51	-4.9
CSAR2010	1tr7	-9.3	-8
CSAR2010	1usi	-9.19	-9.34
CSAR2010	1usk	-8.73	-8.95
CSAR2010	1w3k	-5.87	-9.41
CSAR2010	1yxd	-6.23	-6.21
CSAR2010	2a3c	-5.96	-7.63
CSAR2010	2fv5	-14.35	-9.92
CSAR2010	2h21	-8.92	-10.91
CSAR2010	2hd6	-10.64	-9.09
CSAR2010	2buv	-5.46	-8.26
CSAR2010	1xl5	-10.03	-11.55
CSAR2010	1y93	-2.86	-3.11
CSAR2010	4ubp	-7.63	-2.49
CSAR2010	1lhw	-11.13	-9.9
CSAR2010	1q0y	-12.28	-7.55
CSAR2010	1s50	-7.98	-6.98
CSAR2010	1s7y	-7.98	-6.83
CSAR2010	1s9t	-9	-8.02
CSAR2010	1tt1	-9.81	-7.23
CSAR2010	1txf	-9.88	-7.09
CSAR2010	1uld	-7.3	-6.41
CSAR2010	1uzv	-7.07	-5.82
CSAR2010	1zhx	-9.9	-10.05
CSAR2010	2dm5	-4.08	-5.92
CSAR2010	1q6e	-3.57	-8.07
CSAR2010	1q6g	-2.81	-8.05
CSAR2010	1xw6	-7.67	-7.96
CSAR2010	1ax2	-5.44	-7.04
CSAR2010	2hj4	-7.33	-9.88
CSAR2010	2qrk	-5.81	-8.12
CSAR2010	2nn1	-7.94	-9.31
CSAR2010	2pou	-10.12	-10.2
CSAR2010	1z3t	-5.38	-5.71
CSAR2010	3cd0	-10.33	-11.74
CSAR2010	3cda	-10.34	-12.22
SAMPL4	CB7-1	-9.86	-6.36
SAMPL4	CB7-2	-9.61	-5.9
SAMPL4	CB7-3	-6.62	-6.44
SAMPL4	CB7-4	-8.43	-6.54
SAMPL4	CB7-5	-8.53	-6.25
SAMPL4	CB7-6	-7.93	-6.7
SAMPL4	CB7-7	-10.07	-6.56
SAMPL4	CB7-8	-11.82	-7.14
SAMPL4	CB7-9	-12.63	-7.21
SAMPL4	CB7-10	-7.86	-6.4
SAMPL4	CB7-11	-11.07	-6.68
SAMPL4	CB7-12	-13.25	-7.4
SAMPL4	CB7-13	-14.08	-7.49
SAMPL4	CB7-14	-11.58	-7.87
SAMPL4	OctaA-1	-3.73	-4.4
SAMPL4	OctaA-2	-5.86	-5.05
SAMPL4	OctaA-3	-6.28	-5.29
SAMPL4	OctaA-4	-6.72	-5
SAMPL4	OctaA-5	-5.25	-4.64
SAMPL4	OctaA-6	-5.63	-4.43
SAMPL4	OctaA-7	-7.62	-5.41
SAMPL4	OctaA-8	-3.73	-4.38
SAMPL4	OctaA-9	-6.61	-4.73
SAMPL4	AVX17557	-4.26	-8.53
SAMPL4	AVX17560	-4.87	-7.96
SAMPL4	AVX17587	-3.87	-8.72
SAMPL4	AVX38780	-4.05	-9.26
SAMPL4	AVX40811	-4.53	-7.85
SAMPL4	AVX40812	-4.9	-8.51
SAMPL4	GL5243-104	-4.59	-7.99
SAMPL4	GL5243-106	-5.05	-8.08
CSAR2014	cs331	-5.93444	-6.761
CSAR2014	cs332	-5.92079	-6.734
CSAR2014	cs333	-6.15271	-6.929
CSAR2014	cs334	-7.48967	-8.49
CSAR2014	cs335	-7.51695	-8.62
CSAR2014	cs336	-6.4392	-6.819
CSAR2014	cs337	-8.62199	-8.435
CSAR2014	cs338	-9.08583	-8.846
CSAR2014	cs339	-5.59338	-7.761
CSAR2014	cs340	-5.8253	-7.524
CSAR2014	GTC000001A	-7.9793	-9.985
CSAR2014	GTC000002A	-7.88301	-8.81
CSAR2014	GTC000003A	-7.65074	-9.65
CSAR2014	GTC000004A	-7.17436	-9.62
CSAR2014	GTC000005A	-7.68846	-9.648
CSAR2014	GTC000006A	-8.2245	-10.084
CSAR2014	GTC000007A	-7.15495	-9.497
CSAR2014	GTC000008A	-7.55535	-9.612
CSAR2014	GTC000009A	-7.80989	-10.014
CSAR2014	GTC000010A	-7.7703	-9.895
CSAR2014	GTC000011A	-7.06131	-9.154
CSAR2014	GTC000012A	-7.22766	-9.477
CSAR2014	GTC000013A	-7.22486	-9.307
CSAR2014	GTC000014A	-7.40184	-9.715
CSAR2014	GTC000015A	-7.58326	-9.783
CSAR2014	GTC000016A	-7.62591	-9.107
CSAR2014	GTC000017A	-6.88094	-9.182
CSAR2014	GTC000018A	-6.44632	-10.297
CSAR2014	GTC000019A	-7.17148	-9.59
CSAR2014	GTC000020A	-7.42754	-9.966
CSAR2014	GTC000021A	-7.77693	-10.356
CSAR2014	GTC000022A	-8.20068	-9.925
CSAR2014	GTC000023A	-7.26663	-9.482
CSAR2014	GTC000024A	-7.75856	-9.832
CSAR2014	GTC000025A	-7.57595	-9.817
CSAR2014	GTC000026A	-7.16673	-9.854
CSAR2014	GTC000027A	-6.55603	-9.778
CSAR2014	GTC000028A	-8.00962	-9.748
CSAR2014	GTC000029A	-7.96896	-10.102
CSAR2014	GTC000030A	-7.27157	-9.187
CSAR2014	GTC000031A	-6.66136	-9.947
CSAR2014	GTC000032A	-7.86082	-9.578
CSAR2014	GTC000033A	-6.57817	-9.669
CSAR2014	GTC000034A	-6.77198	-9.576
CSAR2014	GTC000035A	-6.78998	-9.859
CSAR2014	GTC000036A	-6.79419	-9.71
CSAR2014	GTC000037A	-6.90566	-9.598
CSAR2014	GTC000038A	-7.58446	-9.803
CSAR2014	GTC000039A	-7.01579	-9.737
CSAR2014	GTC000040A	-8.08583	-8.688
CSAR2014	GTC000041A	-7.24797	-9.647
CSAR2014	GTC000042A	-7.62017	-9.794
CSAR2014	GTC000043A	-7.92082	-9.731
CSAR2014	GTC000044A	-6.39255	-9.167
CSAR2014	GTC000098A	-6.22303	-9.126
CSAR2014	GTC000002A	-8.55111	-8.81
CSAR2014	GTC000006A	-9.11	-10.084
CSAR2014	GTC000016A	-8.415	-9.107
CSAR2014	GTC000017A	-7.72	-9.182
CSAR2014	GTC000037A	-6.85	-9.598
CSAR2014	GTC000044A	-7.35	-9.167
CSAR2014	GTC000045A	-7.03286	-9.293
CSAR2014	GTC000046A	-7.87143	-9.65
CSAR2014	GTC000047A	-8.00429	-9.784
CSAR2014	GTC000048A	-5.325	-8.958
CSAR2014	GTC000049A	-5.135	-9.228
CSAR2014	GTC000050A	-5.2725	-8.783
CSAR2014	GTC000051A	-5.755	-9.555
CSAR2014	GTC000052A	-4.88857	-9.281
CSAR2014	GTC000053A	-7.855	-9.426
CSAR2014	GTC000054A	-6.64	-8.631
CSAR2014	GTC000055A	-7.505	-8.811
CSAR2014	GTC000056A	-6.26	-9.604
CSAR2014	GTC000057A	-5.815	-8.491
CSAR2014	GTC000058A	-6.445	-8.942
CSAR2014	GTC000059A	-5.385	-8.508
CSAR2014	GTC000060A	-6.06	-8.809
CSAR2014	GTC000061A	-6.42	-8.725
CSAR2014	GTC000062A	-5.98	-8.881
CSAR2014	GTC000063A	-6.85	-8.91
CSAR2014	GTC000064A	-5.885	-8.825
CSAR2014	GTC000065A	-5.79	-8.579
CSAR2014	GTC000066A	-6.585	-8.9
CSAR2014	GTC000067A	-6.2	-8.699
CSAR2014	GTC000068A	-6.285	-9.059
CSAR2014	GTC000069A	-6.1	-8.484
CSAR2014	GTC000070A	-6.09	-9.186
CSAR2014	GTC000071A	-6.295	-8.541
CSAR2014	GTC000072A	-5.335	-8.534
CSAR2014	GTC000073A	-6.585	-9.028
CSAR2014	GTC000074A	-6.89	-8.183
CSAR2014	GTC000075A	-8.31	-8.747
CSAR2014	GTC000076A	-7.45	-8.259
CSAR2014	GTC000077A	-6.775	-8.086
CSAR2014	GTC000078A	-8.85	-8.965
CSAR2014	GTC000079A	-6.395	-10.01
CSAR2014	GTC000080A	-7.805	-9.509
CSAR2014	GTC000081A	-6.605	-9.598
CSAR2014	GTC000082A	-7.02	-9.176
CSAR2014	GTC000083A	-7.46	-8.965
CSAR2014	GTC000084A	-7.54	-7.989
CSAR2014	GTC000085A	-7.175	-7.906
CSAR2014	GTC000086A	-8.9	-8.425
CSAR2014	GTC000087A	-8.705	-8.327
CSAR2014	GTC000088A	-8.745	-9.818
CSAR2014	GTC000089A	-8.755	-7.898
CSAR2014	GTC000090A	-9.13	-8.506
CSAR2014	GTC000091A	-8.92	-8.43
CSAR2014	GTC000092A	-8.8975	-9.333
CSAR2014	GTC000093A	-7.015	-8.353
CSAR2014	GTC000094A	-8.23	-8.689
CSAR2014	GTC000095A	-7.9775	-8.601
CSAR2014	GTC000096A	-9.205	-9.175
CSAR2014	GTC000097A	-8.8175	-8.613
CSAR2014	GTC000099A	-8.1625	-8.911
CSAR2014	GTC000100A	-8.365	-9.164
CSAR2014	GTC000101A	-8.835	-9.254
CSAR2014	GTC000102A	-7.42875	-8.808
CSAR2014	GTC000103A	-8.29	-9.52
CSAR2014	GTC000104A	-8.54667	-9.593
CSAR2014	GTC000105A	-8.945	-9.73
CSAR2014	GTC000106A	-5.775	-8.872
CSAR2014	GTC000223A	-8.462	-8.324
CSAR2014	GTC000224A	-7.954	-8.697
CSAR2014	GTC000225A	-7.7095	-8.483
CSAR2014	GTC000226A	-8.9095	-8.532
CSAR2014	GTC000226B	-8.6515	-8.532
CSAR2014	GTC000227A	-8.87733	-7.203
CSAR2014	GTC000229A	-8.79467	-8.383
CSAR2014	GTC000231A	-8.849	-8.802
CSAR2014	GTC000232A	-8.688	-8.841
CSAR2014	GTC000236A	-8.51875	-8.886
CSAR2014	GTC000238A	-8.535	-8.427
CSAR2014	GTC000239A	-8.5	-8.597
CSAR2014	GTC000241A	-8.537	-8.768
CSAR2014	GTC000244A	-8.42	-8.571
CSAR2014	GTC000245A	-8.411	-8.583
CSAR2014	GTC000246A	-8.444	-8.454
CSAR2014	GTC000256A	-8.3	-8.38
CSAR2014	GTC000257A	-8.298	-8.714
CSAR2014	GTC000258A	-8.301	-8.344
CSAR2014	GTC000259A	-8.299	-8.359
CSAR2014	GTC000269A	-8.157	-7.991
CSAR2014	GTC000270A	-8.158	-8.304
CSAR2014	GTC000274A	-8.23	-7.979
CSAR2014	GTC000275A	-8.216	-8.982
CSAR2014	GTC000280A	-8.131	-6.948
CSAR2014	GTC000281A	-8.143	-7.947
CSAR2014	GTC000285A	-8.079	-8.61
CSAR2014	GTC000286A	-8.117	-8.219
CSAR2014	GTC000287A	-8.094	-8.353
CSAR2014	GTC000288A	-7.985	-8.542
CSAR2014	GTC000291A	-8.04	-7.965
CSAR2014	GTC000292A	-7.965	-7.492
CSAR2014	GTC000293A	-8.032	-6.575
CSAR2014	GTC000296A	-7.85433	-8.863
CSAR2014	GTC000297A	-7.94025	-8.713
CSAR2014	GTC000304A	-7.867	-8.329
CSAR2014	GTC000308A	-7.782	-8.798
CSAR2014	GTC000309A	-7.753	-8.005
CSAR2014	GTC000310A	-7.784	-8.94
CSAR2014	GTC000311A	-7.816	-8.291
CSAR2014	GTC000313A	-7.78	-8.554
CSAR2014	GTC000314A	-7.804	-8.293
CSAR2014	GTC000322A	-7.688	-8.899
CSAR2014	GTC000323A	-7.667	-8.87
CSAR2014	GTC000324A	-7.55	-8.159
CSAR2014	GTC000329A	-7.5955	-7.654
CSAR2014	GTC000332A	-7.622	-9.989
CSAR2014	GTC000335A	-7.649	-8.337
CSAR2014	GTC000338A	-7.469	-8.169
CSAR2014	GTC000339A	-7.469	-8.846
CSAR2014	GTC000345A	-7.512	-8.712
CSAR2014	GTC000352A	-7.3195	-8.126
CSAR2014	GTC000356A	-7.227	-8.142
CSAR2014	GTC000365A	-7.008	-8.156
CSAR2014	GTC000368A	-6.847	-7.223
CSAR2014	GTC000107A	-6.98175	-9.54
CSAR2014	GTC000108A	-6.8305	-9.236
CSAR2014	GTC000108B	-7.256	-9.236
CSAR2014	GTC000109A	-7.271	-9.856
CSAR2014	GTC000110A	-6.273	-9.363
CSAR2014	GTC000111A	-6.653	-9.481
CSAR2014	GTC000112A	-7.1875	-9.457
CSAR2014	GTC000113A	-6.797	-9.094
CSAR2014	GTC000114A	-6.686	-9.889
CSAR2014	GTC000115A	-7.106	-9.548
CSAR2014	GTC000116A	-6.774	-9.599
CSAR2014	GTC000117A	-7.04	-9.492
CSAR2014	GTC000118A	-7.0865	-9.542
CSAR2014	GTC000119A	-6.683	-9.17
CSAR2014	GTC000120A	-7.5335	-9.348
CSAR2014	GTC000121A	-6.73525	-9.594
CSAR2014	GTC000122A	-7.335	-9.28
CSAR2014	GTC000123A	-7.137	-9.669
CSAR2014	GTC000124A	-7.7185	-9.519
CSAR2014	GTC000125A	-6.6175	-9.299
CSAR2014	GTC000126A	-7.5145	-9.455
CSAR2014	GTC000127A	-6.602	-9.502
CSAR2014	GTC000127B	-7.064	-9.502
CSAR2014	GTC000128A	-6.659	-9.547
CSAR2014	GTC000129A	-6.658	-9.839
CSAR2014	GTC000130A	-8.1545	-8.881
CSAR2014	GTC000131A	-7.1785	-9.254
CSAR2014	GTC000132A	-6.722	-9.31
CSAR2014	GTC000133A	-7.5565	-8.914
CSAR2014	GTC000134A	-7.226	-9.704
CSAR2014	GTC000135A	-6.51075	-9.313
CSAR2014	GTC000136A	-6.687	-9.153
CSAR2014	GTC000137A	-6.7665	-9.541
CSAR2014	GTC000138A	-7.0035	-8.981
CSAR2014	GTC000139A	-6.675	-9.029
CSAR2014	GTC000140A	-7.325	-9.721
CSAR2014	GTC000141A	-6.613	-9.484
CSAR2014	GTC000142A	-6.7695	-9.613
CSAR2014	GTC000143A	-6.75	-9.552
CSAR2014	GTC000144A	-7.427	-9.742
CSAR2014	GTC000145A	-7.114	-9.884
CSAR2014	GTC000146A	-7.065	-9.184
CSAR2014	GTC000147A	-7.09	-9.639
CSAR2014	GTC000148A	-7.8345	-9.779
CSAR2014	GTC000149A	-7.8705	-9.619
CSAR2014	GTC000150A	-6.502	-9.313
CSAR2014	GTC000151A	-7.397	-9.182
CSAR2014	GTC000152A	-7.1085	-9.506
CSAR2014	GTC000153A	-7.236	-9.658
CSAR2014	GTC000154A	-7.517	-9.554
CSAR2014	GTC000155A	-7.06425	-9.456
CSAR2014	GTC000156A	-7.6015	-9.588
CSAR2014	GTC000157A	-8.043	-9.54
CSAR2014	GTC000158A	-6.88967	-9.859
CSAR2014	GTC000159A	-7.551	-9.781
CSAR2014	GTC000160A	-7.217	-9.394
CSAR2014	GTC000161A	-7.114	-9.599
CSAR2014	GTC000162A	-6.86533	-9.277
CSAR2014	GTC000163A	-6.741	-9.613
CSAR2014	GTC000164A	-6.989	-9.627
CSAR2014	GTC000165A	-6.70775	-9.415
CSAR2014	GTC000166A	-6.616	-9.574
CSAR2014	GTC000167A	-6.632	-9.762
CSAR2014	GTC000168A	-6.33	-9.665
CSAR2014	GTC000169A	-6.496	-9.494
CSAR2014	GTC000170A	-6.242	-9.687
CSAR2014	GTC000171A	-6.296	-9.535
CSAR2014	GTC000172A	-6.23	-9.814
CSAR2014	GTC000173A	-6.53725	-9.691
CSAR2014	GTC000174A	-6.718	-9.157
CSAR2014	GTC000175A	-6.101	-9.503
CSAR2014	GTC000176A	-6.294	-9.644
CSAR2014	GTC000177A	-7.59525	-10.032
CSAR2014	GTC000178A	-6.164	-9.361
CSAR2014	GTC000179A	-5.381	-9.922
CSAR2014	GTC000180A	-6.6295	-9.626
CSAR2014	GTC000181A	-6.9	-9.389
CSAR2014	GTC000182A	-6.382	-7.94
CSAR2014	GTC000183A	-6.236	-7.74
CSAR2014	GTC000184A	-6.48433	-9.458
CSAR2014	GTC000185A	-5.378	-9.608
CSAR2014	GTC000186A	-6.2905	-9.443
CSAR2014	GTC000187A	-5.937	-9.753
CSAR2014	GTC000188A	-5.8085	-9.442
CSAR2014	GTC000189A	-6.13033	-9.809
CSAR2014	GTC000190A	-5.957	-9.402
CSAR2014	GTC000191A	-6.2075	-9.344
CSAR2014	GTC000192A	-6.214	-8.133
CSAR2014	GTC000193A	-6.24	-9.449
CSAR2014	GTC000194A	-5.806	-8.377
CSAR2014	GTC000195A	-6.371	-9.599
CSAR2014	GTC000196A	-6.644	-9.593
CSAR2014	GTC000197A	-6.524	-9.794
CSAR2014	GTC000198A	-6.487	-9.53
CSAR2014	GTC000199A	-6.31	-9.781
CSAR2014	GTC000200A	-5.8965	-10.11
CSAR2014	GTC000201A	-5.959	-9.353
CSAR2014	GTC000202A	-6.151	-8.62
CSAR2014	GTC000203A	-6.127	-8.745
CSAR2014	GTC000204A	-5.684	-7.918
CSAR2014	GTC000205A	-6.034	-9.961
CSAR2014	GTC000206A	-6.194	-7.916
CSAR2014	GTC000207A	-6.634	-9.565
CSAR2014	GTC000208A	-6.071	-7.708
CSAR2014	GTC000209A	-6.281	-9.762
CSAR2014	GTC000210A	-6.75175	-9.081
CSAR2014	GTC000211A	-5.1665	-7.596
CSAR2014	GTC000212A	-5.984	-9.718
CSAR2014	GTC000213A	-5.857	-9.334
CSAR2014	GTC000214A	-5.855	-9.205
CSAR2014	GTC000215A	-6.17	-9.803
CSAR2014	GTC000216A	-6.082	-9.381
CSAR2014	GTC000217A	-6.383	-9.428
CSAR2014	GTC000218A	-5.901	-9.583
CSAR2014	GTC000219A	-6.265	-9.137
CSAR2014	GTC000220A	-6.038	-9.663
CSAR2014	GTC000221A	-6.84067	-9.428
CSAR2014	GTC000222A	-7.91133	-9.18
CSAR2014	GTC000228A	-8.785	-10.342
CSAR2014	GTC000228B	-8.56842	-10.342
CSAR2014	GTC000228C	-8.544	-10.342
CSAR2014	GTC000230A	-8.837	-9.909
CSAR2014	GTC000233A	-8.57881	-9.953
CSAR2014	GTC000234A	-8.55267	-10.423
CSAR2014	GTC000235A	-8.50467	-9.991
CSAR2014	GTC000237A	-8.4545	-9.946
CSAR2014	GTC000237B	-8.3125	-9.946
CSAR2014	GTC000240A	-8.493	-9.87
CSAR2014	GTC000240B	-7.72967	-9.87
CSAR2014	GTC000242A	-8.4454	-10.39
CSAR2014	GTC000243A	-8.36022	-10.03
CSAR2014	GTC000247A	-8.372	-9.879
CSAR2014	GTC000248A	-8.409	-9.855
CSAR2014	GTC000249A	-8.3175	-9.747
CSAR2014	GTC000250A	-8.2655	-10.399
CSAR2014	GTC000251A	-8.347	-9.77
CSAR2014	GTC000252A	-8.306	-9.43
CSAR2014	GTC000253A	-8.285	-10.293
CSAR2014	GTC000254A	-8.323	-10.147
CSAR2014	GTC000255A	-8.334	-9.99
CSAR2014	GTC000260A	-8.261	-9.694
CSAR2014	GTC000261A	-8.298	-9.995
CSAR2014	GTC000262A	-8.293	-9.978
CSAR2014	GTC000263A	-8.313	-10.119
CSAR2014	GTC000264A	-8.276	-9.762
CSAR2014	GTC000265A	-8.252	-9.721
CSAR2014	GTC000266A	-8.21789	-9.989
CSAR2014	GTC000266B	-8.1475	-9.989
CSAR2014	GTC000266C	-7.9815	-9.989
CSAR2014	GTC000267A	-8.203	-9.904
CSAR2014	GTC000268A	-8.17	-10.007
CSAR2014	GTC000271A	-8.179	-9.748
CSAR2014	GTC000272A	-8.158	-9.873
CSAR2014	GTC000273A	-8.169	-10.194
CSAR2014	GTC000276A	-8.223	-9.899
CSAR2014	GTC000277A	-8.1305	-9.937
CSAR2014	GTC000278A	-8.098	-10.322
CSAR2014	GTC000279A	-8.124	-10.284
CSAR2014	GTC000282A	-8.1	-9.456
CSAR2014	GTC000283A	-8.09	-10.15
CSAR2014	GTC000284A	-8.056	-9.779
CSAR2014	GTC000289A	-7.97467	-9.937
CSAR2014	GTC000290A	-8.0375	-9.778
CSAR2014	GTC000294A	-7.991	-10.152
CSAR2014	GTC000295A	-8.021	-9.87
CSAR2014	GTC000298A	-7.86633	-10.09
CSAR2014	GTC000299A	-7.858	-10.322
CSAR2014	GTC000300A	-7.948	-9.877
CSAR2014	GTC000301A	-7.919	-10.049
CSAR2014	GTC000302A	-7.879	-9.796
CSAR2014	GTC000303A	-7.938	-9.839
CSAR2014	GTC000305A	-7.841	-10.262
CSAR2014	GTC000306A	-7.803	-10.011
CSAR2014	GTC000307A	-7.8215	-10.026
CSAR2014	GTC000312A	-7.794	-9.904
CSAR2014	GTC000315A	-7.789	-10.557
CSAR2014	GTC000316A	-7.785	-10.026
CSAR2014	GTC000317A	-7.66433	-9.144
CSAR2014	GTC000318A	-7.663	-9.739
CSAR2014	GTC000319A	-7.74	-10.277
CSAR2014	GTC000320A	-7.67	-10.187
CSAR2014	GTC000321A	-7.674	-10.102
CSAR2014	GTC000325A	-7.59367	-9.951
CSAR2014	GTC000326A	-7.60333	-10.007
CSAR2014	GTC000327A	-7.64767	-8.354
CSAR2014	GTC000328A	-7.6395	-9.617
CSAR2014	GTC000330A	-7.5765	-10.185
CSAR2014	GTC000331A	-7.624	-9.386
CSAR2014	GTC000333A	-7.564	-9.852
CSAR2014	GTC000334A	-7.62	-9.714
CSAR2014	GTC000336A	-7.592	-9.931
CSAR2014	GTC000337A	-7.642	-9.717
CSAR2014	GTC000340A	-7.533	-10.214
CSAR2014	GTC000341A	-7.515	-10.03
CSAR2014	GTC000342A	-7.471	-9.817
CSAR2014	GTC000343A	-7.486	-10.082
CSAR2014	GTC000344A	-7.498	-9.972
CSAR2014	GTC000346A	-7.518	-9.955
CSAR2014	GTC000347A	-7.478	-9.99
CSAR2014	GTC000348A	-7.515	-10.054
CSAR2014	GTC000349A	-7.444	-10.105
CSAR2014	GTC000350A	-7.392	-9.736
CSAR2014	GTC000351A	-7.436	-9.539
CSAR2014	GTC000353A	-7.225	-10.194
CSAR2014	GTC000354A	-7.229	-10.391
CSAR2014	GTC000355A	-7.245	-9.212
CSAR2014	GTC000357A	-7.168	-10.098
CSAR2014	GTC000358A	-7.087	-9.763
CSAR2014	GTC000359A	-7.059	-9.559
CSAR2014	GTC000360A	-7.1	-9.964
CSAR2014	GTC000361A	-7.141	-9.976
CSAR2014	GTC000362A	-7.059	-10.202
CSAR2014	GTC000363A	-6.978	-9.674
CSAR2014	GTC000364A	-6.993	-9.772
CSAR2014	GTC000366A	-6.959	-9.603
CSAR2014	GTC000367A	-6.85525	-9.78
CSAR2014	GTC000369A	-6.703	-9.787
CSAR2014	GTC000370A	-6.726	-10.39
CSAR2014	GTC000371A	-6.647	-9.2
CSAR2014	GTC000372A	-6.613	-10.222
CSAR2014	GTC000373A	-6.205	-9.62
CSAR2014	GTC000444A	-5.5	-8.051
CSAR2014	GTC000445A	-4.6	-6.635
CSAR2014	GTC000446A	-3.8	-6.417
CSAR2014	GTC000447A	-3.5	-6.663
CSAR2014	GTC000448A	-4.4	-8.417
CSAR2014	GTC000449A	-8.3	-8.516
CSAR2014	GTC000450A	-8.3	-8.331
CSAR2014	GTC000451A	-6.8	-8.647
CSAR2014	GTC000452A	-5.7	-8.168
CSAR2014	GTC000453A	-5.4	-9.024
CSAR2014	GTC000454A	-6.1	-8.376
CSAR2014	GTC000455A	-5.2	-8.313
CSAR2014	GTC000456A	-5.1	-7.971
CSAR2014	GTC000457A	-6.7	-8.464
CSAR2014	GTC000458A	-6.3	-8.164
CSAR2014	GTC000459A	-5.9	-8.184
CSAR2014	GTC000460A	-6.7	-8.38
CSAR2014	GTC000461A	-5.1	-8.194
CSAR2014	GTC000462A	-5.7	-8.43
CSAR2014	GTC000463A	-4.8	-8.745
CSAR2014	GTC000464A	-6.2	-8.442
CSAR2014	GTC000465A	-4.7	-7.937
CSAR2014	GTC000466A	-4.8	-8.082
CSAR2014	GTC000467A	-6.2	-8.987
CSAR2014	GTC000468A	-5.8	-8.802
CSAR2014	GTC000469A	-6.3	-8.718
CSAR2014	GTC000470A	-5.7	-8.538
CSAR2014	GTC000471A	-6.1	-8.859
CSAR2014	GTC000472A	-4	-8.268
CSAR2014	GTC000473A	-5.6	-8.09
CSAR2014	GTC000474A	-6.1	-8.116
D3R2	FXR_1	-4.25104	-9.775
D3R2	FXR_2	-5.33348	-8.048
D3R2	FXR_3	-3.58004	-9.106
D3R2	FXR_4	-5.14327	-10.056
D3R2	FXR_5	-5.84771	-10.471
D3R2	FXR_6	-7.22475	-12.021
D3R2	FXR_7	-6.6216	-11.977
D3R2	FXR_8	-5.28067	-11.401
D3R2	FXR_9	-5.20412	-11.976
D3R2	FXR_10	-5.24872	-9.951
D3R2	FXR_11	-6.92082	-10.922
D3R2	FXR_12	-7.23657	-10.524
D3R2	FXR_13	-7.61261	-11.217
D3R2	FXR_14	-8.01773	-11.817
D3R2	FXR_15	-4.56703	-10.921
D3R2	FXR_16	-4.5376	-9.615
D3R2	FXR_17	-6.10513	-11.267
D3R2	FXR_18	-5.20204	-10.862
D3R2	FXR_19	-7.04096	-11.782
D3R2	FXR_20	-7.86967	-11.994
D3R2	FXR_21	-6.11919	-11.184
D3R2	FXR_22	-8.05061	-11.317
D3R2	FXR_23	-6.24413	-9.825
D3R2	FXR_24	-7.68825	-10.957
D3R2	FXR_25	-7.20761	-11.151
D3R2	FXR_26	-5.72816	-12.732
D3R2	FXR_27	-8.06048	-11.557
D3R2	FXR_28	-7.67778	-12.175
D3R2	FXR_29	-7.40894	-11.513
D3R2	FXR_30	-7.13966	-12.602
D3R2	FXR_31	-8.07572	-11.973
D3R2	FXR_32	-7.1707	-11.149
D3R2	FXR_33	-7.34679	-15.287
D3R2	FXR_34	-8.10237	-12.944
D3R2	FXR_35	-6.75696	-13.725
D3R2	FXR_36	-7.31247	-12.478
D3R2	FXR_37	-4.60206	-10.577
D3R2	FXR_38	-4	-10.294
D3R2	FXR_39	-6.9431	-11.538
D3R2	FXR_40	-5.04001	-11.857
D3R2	FXR_41	-4	-10.842
D3R2	FXR_42	-7.34679	-11.766
D3R2	FXR_43	-4	-10.946
D3R2	FXR_44	-4.60206	-11.468
D3R2	FXR_45	-4.5391	-11.644
D3R2	FXR_46	-4.20482	-10.449
D3R2	FXR_47	-4.67778	-11.092
D3R2	FXR_48	-4	-10.661
D3R2	FXR_49	-4	-10.884
D3R2	FXR_50	-4.98716	-10.728
D3R2	FXR_51	-6.60206	-12.101
D3R2	FXR_52	-6.46852	-11.995
D3R2	FXR_53	-6.50169	-12.16
D3R2	FXR_54	-5.78781	-11.076
D3R2	FXR_55	-9.52288	-12.474
D3R2	FXR_56	-4.69465	-12.572
D3R2	FXR_57	-8.04096	-12.231
D3R2	FXR_58	-7.44733	-11.867
D3R2	FXR_59	-6.22915	-11.832
D3R2	FXR_60	-7.56864	-12.338
D3R2	FXR_61	-7.64782	-12.336
D3R2	FXR_62	-6.47496	-11.727
D3R2	FXR_63	-4.25181	-11.083
D3R2	FXR_64	-6.50169	-12.673
D3R2	FXR_65	-7.02687	-15.195
D3R2	FXR_66	-4.68194	-12.919
D3R2	FXR_67	-4.48017	-13.545
D3R2	FXR_68	-3.96257	-12.411
D3R2	FXR_69	-5.41454	-13.375
D3R2	FXR_70	-6.03858	-12.322
D3R2	FXR_71	-7.21467	-13.112
D3R2	FXR_72	-7.62893	-11.493
D3R2	FXR_73	-4.95078	-9.746
D3R2	FXR_74	-6.18376	-10.929
D3R2	FXR_75	-4	-9.989
D3R2	FXR_76	-4.37882	-10.106
D3R2	FXR_77	-6.60206	-10.464
D3R2	FXR_78	-7.54821	-10.838
D3R2	FXR_79	-5.38195	-10.55
D3R2	FXR_80	-6.61979	-11.627
D3R2	FXR_81	-5.57025	-10.598
D3R2	FXR_82	-6.74473	-10.477
D3R2	FXR_83	-6.48149	-10.358
D3R2	FXR_84	-5.34294	-9.662
D3R2	FXR_85	-6.52724	-10.333
D3R2	FXR_86	-4.72584	-11.199
D3R2	FXR_87	-6.06905	-11.471
D3R2	FXR_88	-6.26761	-10.32
D3R2	FXR_89	-6.13371	-10.455
D3R2	FXR_90	-4	-11.236
D3R2	FXR_91	-4.52871	-9.843
D3R2	FXR_92	-6.29671	-9.835
D3R2	FXR_93	-4.33068	-9.981
D3R2	FXR_94	-4.73049	-10.073
D3R2	FXR_95	-4.49214	-10.962
D3R2	FXR_96	-4.22988	-11.417
D3R2	FXR_97	-4.6968	-9.289
D3R2	FXR_98	-4.88273	-10.84
D3R2	FXR_99	-4	-10.568
D3R2	FXR_100	-4.71897	-10.96
D3R2	FXR_101	-4.55909	-10.244
D3R2	FXR_102	-4.53462	-11.886
SAMPL3	h1-1	-5.84	-6.92
SAMPL3	h1-2	-7.1	-5.89
SAMPL3	h1-3	-6.8	-7.5
SAMPL3	h1-4	-4.17	-4.08
SAMPL3	h1-5	-6.06	-5.78
SAMPL3	h1-6	-10.72	-7.78
SAMPL3	h1-7	-7.85	-5.3
SAMPL3	h23-1	-6.12	-5.82
SAMPL3	h23-2	-7.43	-7.15
SAMPL3	h23-1	-9.6	-7.35
SAMPL3	h23-2	-8.99	-7.4
SAMPL1	jnk.aff-1	-11.9698	-9.989
SAMPL1	jnk.aff-2	-4.9536	-6.229
SAMPL1	jnk.aff-3	-10.1795	-9.004
SAMPL1	jnk.aff-4	-5.504	-8.069
SAMPL1	jnk.aff-5	-4.9536	-6.536
SAMPL1	jnk.aff-6	-6.6048	-6.754
SAMPL1	jnk.aff-7	-9.26433	-8.981
SAMPL1	jnk.aff-8	-9.57503	-10.331
SAMPL1	jnk.aff-9	-8.67375	-7.306
SAMPL1	jnk.aff-10	-11.9698	-9.271
SAMPL1	jnk.aff-11	-11.1413	-9.514
SAMPL1	jnk.aff-12	-9.43097	-9.66
SAMPL1	jnk.aff-13	-9.43097	-8.576
SAMPL1	jnk.aff-14	-9.67534	-8.584
SAMPL1	jnk.aff-15	-10.4848	-9.478
SAMPL1	jnk.aff-16	-7.90471	-7.551
SAMPL1	jnk.aff-17	-6.192	-7.95
SAMPL1	jnk.aff-18	-10.8513	-9.161
SAMPL1	jnk.aff-19	-11.008	-9.809
SAMPL1	jnk.aff-20	-7.57983	-8.282
SAMPL1	jnk.aff-21	-7.73904	-8.43
SAMPL1	jnk.aff-22	-11.008	-9.531
SAMPL1	jnk.aff-23	-6.192	-7.423
SAMPL1	jnk.aff-24	-7.70849	-7.324
SAMPL1	jnk.aff-26	-10.1795	-9.466
SAMPL1	jnk.aff-27	-11.3132	-9.354
SAMPL1	jnk.aff-28	-8.91854	-7.894
SAMPL1	jnk.aff-29	-5.504	-6.642
SAMPL1	jnk.aff-30	-5.504	-6.325
SAMPL1	jnk.aff-31	-8.46914	-8.013
SAMPL1	jnk.aff-32	-10.0002	-9.207
SAMPL1	jnk.aff-33	-10.1795	-9.848
SAMPL1	jnk.aff-34	-8.99574	-8.506
SAMPL1	jnk.aff-35	-10.1795	-9.965
SAMPL1	jnk.aff-36	-6.0544	-3.274
SAMPL1	jnk.aff-37	-9.03839	-9.475
SAMPL1	jnk.aff-38	-11.008	-8.985
SAMPL1	jnk.aff-39	-8.77448	-8.855
SAMPL1	jnk.aff-40	-8.70719	-9.384
SAMPL1	jnk.aff-41	-11.008	-9.622
SAMPL1	jnk.aff-42	-8.65834	-9.809
SAMPL1	jnk.aff-43	-5.504	-6.883
SAMPL1	jnk.aff-44	-8.3969	-8.586
SAMPL1	jnk.aff-46	-9.06096	-8.945
SAMPL1	jnk.aff-47	-8.61321	-8.064
SAMPL1	jnk.aff-48	-9.20007	-7.69
SAMPL1	jnk.aff-49	-8.3969	-8.962
SAMPL1	jnk.aff-50	-8.74654	-8.1
SAMPL1	jnk.aff-51	-7.09314	-7.115
SAMPL1	jnk.aff-52	-10.807	-9.588
SAMPL1	jnk.aff-53	-8.43598	-9.348
SAMPL1	jnk.aff-54	-8.77448	-10.007
SAMPL1	jnk.aff-55	-10.5938	-9.14
SAMPL1	jnk.aff-56	-8.45236	-6.842
SAMPL1	jnk.aff-57	-8.3709	-7.577
SAMPL1	jnk.aff-58	-8.8342	-9.57
SAMPL1	jnk.aff-59	-10.5938	-9.35
SAMPL1	jnk.aff-60	-9.21782	-8.596
SAMPL1	jnk.aff-61	-7.76353	-8.086

## Sheet: Table S6
Reference	Molecule ID	ddG_exp	ddG_pred
SiPMAB	1BJ1_HA61S	0.108022	-0.009498
SiPMAB	1BJ1_HA62S	0.199353	-0.0155126
SiPMAB	1BJ1_HD111A	0.380286	0.180487
SiPMAB	1BJ1_HD63A	0.199353	0.0478938
SiPMAB	1BJ1_HE57A	0.314387	-0.120938
SiPMAB	1BJ1_HF110A	1.90712	-0.0239887
SiPMAB	1BJ1_HF29A	1.64271	0.00664972
SiPMAB	1BJ1_HF64A	-0.0180465	-0.00376092
SiPMAB	1BJ1_HG104A	0.348253	-0.0306282
SiPMAB	1BJ1_HG26A	0.493483	-0.0253218
SiPMAB	1BJ1_HG33A	1.07138	-0.0193105
SiPMAB	1BJ1_HG56A	0.0564695	0.00979872
SiPMAB	1BJ1_HH101A	0.835983	0.807662
SiPMAB	1BJ1_HH107A	0.790963	0.0021066
SiPMAB	1BJ1_HH107A	0.518699	0.0021066
SiPMAB	1BJ1_HI51A	0.790963	0.00384054
SiPMAB	1BJ1_HK65A	0.108022	0.0158146
SiPMAB	1BJ1_HM34A	1.09049	0.0128063
SiPMAB	1BJ1_HN31A	2.96871	0.0884518
SiPMAB	1BJ1_HN35A	2.48229	-0.0249586
SiPMAB	1BJ1_HN52A	2.96871	0.301685
SiPMAB	1BJ1_HP100A	2.1552	0.109603
SiPMAB	1BJ1_HP58A	0.24023	0.0350509
SiPMAB	1BJ1_HR66A	0.108022	0.00467189
SiPMAB	1BJ1_HS105A	-0.211323	-0.00726895
SiPMAB	1BJ1_HS106A	2.96871	0.494701
SiPMAB	1BJ1_HT28A	0.155446	0.00362414
SiPMAB	1BJ1_HT30A	0.155446	0.0292637
SiPMAB	1BJ1_HT53A	1.27488	0.0663155
SiPMAB	1BJ1_HT55A	0.877823	0.123295
SiPMAB	1BJ1_HT59A	0.850261	0.149069
SiPMAB	1BJ1_HT59A	0.566123	0.149069
SiPMAB	1BJ1_HV112A	0.155446	-0.00307058
SiPMAB	1BJ1_HW108A	2.96871	1.41913
SiPMAB	1BJ1_HW50A	2.96871	1.27409
SiPMAB	1BJ1_HY102A	0.790963	1.96872
SiPMAB	1BJ1_HY103A	0.90416	0.233897
SiPMAB	1BJ1_HY109A	1.74452	0.027735
SiPMAB	1BJ1_HY27A	2.24206	0.0307291
SiPMAB	1BJ1_HY27A	2.0893	0.0307291
SiPMAB	1BJ1_HY32A	2.96871	0.620519
SiPMAB	1BJ1_HY54A	1.32758	0.84369
SiPMAB	1BJ1_HY54A	1.28173	0.84369
SiPMAB	1BJ1_HY60A	0.410677	0.0222949
SiPMAB	1BJ1_HY99A	4.44097	0.545575
SiPMAB	1BJ1_HY99A	2.96871	0.545575
SiPMAB	1BJ1_LA25S	0.0564695	0.0022046
SiPMAB	1BJ1_LE27A	0.108022	-0.0459005
SiPMAB	1BJ1_LF50A	0.199353	0.00515383
SiPMAB	1BJ1_LH55A	-0.0119697	-0.0307105
SiPMAB	1BJ1_LL29A	0.199353	0.0172309
SiPMAB	1BJ1_LL33A	0.467146	0.00640186
SiPMAB	1BJ1_LL54A	-0.0893597	0.0145924
SiPMAB	1BJ1_LN26A	0.24023	-0.00440046
SiPMAB	1BJ1_LN31A	0.314387	0.018278
SiPMAB	1BJ1_LN34A	0.775163	0.0110399
SiPMAB	1BJ1_LP95A	0.742239	0.0251714
SiPMAB	1BJ1_LQ28A	0.108022	0.0113681
SiPMAB	1BJ1_LQ89A	0.775163	0.0153744
SiPMAB	1BJ1_LQ90A	0.588483	-0.00274967
SiPMAB	1BJ1_LR24A	0.155446	0.0369999
SiPMAB	1BJ1_LS30A	0.24023	0.0136475
SiPMAB	1BJ1_LS52A	-0.170446	-0.00903501
SiPMAB	1BJ1_LS53A	-0.162599	0.0139957
SiPMAB	1BJ1_LS56A	-0.0962894	-0.00704482
SiPMAB	1BJ1_LS92A	-0.0624241	0.010247
SiPMAB	1BJ1_LT51A	-0.147209	0.0185216
SiPMAB	1BJ1_LT93A	-0.0825102	0.0301966
SiPMAB	1BJ1_LT97A	0.199353	-0.00930063
SiPMAB	1BJ1_LV94A	0.24023	0.246987
SiPMAB	1BJ1_LW96A	2.96871	0.433696
SiPMAB	1BJ1_LY32A	0.380286	0.0295952
SiPMAB	1BJ1_LY91A	1.56359	0.0755462
SiPMAB	1C08_HD32A	1.89917	1.35184
SiPMAB	1C08_HD32N	0.170446	0.443302
SiPMAB	1C08_HS31A	0.170446	0.128337
SiPMAB	1C08_HW98A	5.51342	1.00426
SiPMAB	1C08_HW98F	3.24718	0.40572
SiPMAB	1C08_HY33A	6.03808	1.37969
SiPMAB	1C08_HY33F	1.07084	0.113688
SiPMAB	1C08_HY33L	2.00738	0.871926
SiPMAB	1C08_HY33W	1.74988	0.653374
SiPMAB	1C08_HY50A	7.3232	0.799285
SiPMAB	1C08_HY50F	1.61024	0.583584
SiPMAB	1C08_HY50L	2.85059	0.808976
SiPMAB	1C08_HY53A	3.25209	1.04937
SiPMAB	1C08_HY53F	0.62026	0.081797
SiPMAB	1C08_HY53L	0.807103	1.01522
SiPMAB	1C08_HY53W	0.706467	0.0111977
SiPMAB	1C08_HY58A	1.67602	0.526261
SiPMAB	1C08_HY58F	0.362761	-0.0338269
SiPMAB	1C08_HY58L	1.51441	0.434708
SiPMAB	1C08_LN31A	3.88448	0.785875
SiPMAB	1C08_LN31A	5.21672	0.785875
SiPMAB	1C08_LN31D	0.948641	-0.587291
SiPMAB	1C08_LN31D	1.34415	-0.587291
SiPMAB	1C08_LN31E	5.71021	0.410262
SiPMAB	1C08_LN32A	3.72287	1.2119
SiPMAB	1C08_LN32A	5.10988	1.2119
SiPMAB	1C08_LN32D	2.69914	0.103534
SiPMAB	1C08_LN92D	1.0656	0.929333
SiPMAB	1C08_LQ53A	0.953562	0.370731
SiPMAB	1C08_LS91A	0.491645	-0.118354
SiPMAB	1C08_LS93A	0.0617613	0.131343
SiPMAB	1C08_LY50A	4.55986	0.64594
SiPMAB	1C08_LY50F	1.20003	-0.0213752
SiPMAB	1C08_LY50F	2.35604	-0.0213752
SiPMAB	1C08_LY50L	4.39537	0.267355
SiPMAB	1C08_LY96A	2.70839	0.18638
SiPMAB	1C08_LY96F	1.40248	-0.0455604
SiPMAB	1DQJ_HD32A	2.01515	1.30903
SiPMAB	1DQJ_HW98A	4.93415	1.03988
SiPMAB	1DQJ_HY33A	5.52674	1.22643
SiPMAB	1DQJ_HY50A	6.89098	0.765992
SiPMAB	1DQJ_HY53A	1.18158	0.910399
SiPMAB	1DQJ_LN31A	2.01515	-0.12343
SiPMAB	1DQJ_LN32A	4.09272	0.988244
SiPMAB	1DQJ_LS91A	1.43402	-0.0761924
SiPMAB	1DQJ_LY50A	2.68105	0.619471
SiPMAB	1DQJ_LY96A	1.13508	0.222731
SiPMAB	1DVF_HD100A	2.79588	2.88212
SiPMAB	1DVF_HD54A	4.28699	1.71964
SiPMAB	1DVF_HD58A	1.60447	0.655079
SiPMAB	1DVF_HE98A	4.18938	1.84106
SiPMAB	1DVF_HN56A	1.1658	0.481429
SiPMAB	1DVF_HR99A	1.87913	-0.502338
SiPMAB	1DVF_HT30A	0.910565	-0.0927694
SiPMAB	1DVF_HW52A	4.13908	0.935101
SiPMAB	1DVF_HY101F	2.01515	0.758656
SiPMAB	1DVF_HY32A	1.83522	-0.0310662
SiPMAB	1DVF_LH30A	1.65429	0.473954
SiPMAB	1DVF_LS93A	1.1658	-0.0867803
SiPMAB	1DVF_LW92A	0.344442	0.95454
SiPMAB	1DVF_LY32A	2.03457	-0.0617383
SiPMAB	1DVF_LY49A	1.73192	0.350582
SiPMAB	1DVF_LY50A	0.690421	0.129944
SiPMAB	1JRH_HD54A	1.88704	0.946976
SiPMAB	1JRH_HD55A	1.66689	-0.0153668
SiPMAB	1JRH_HD56A	1.85557	0.555745
SiPMAB	1JRH_HF98A	0	0.0190303
SiPMAB	1JRH_HH100bA	1.69861	0.788856
SiPMAB	1JRH_HR95A	0.542885	0.400428
SiPMAB	1JRH_HW52A	2.68866	1.09556
SiPMAB	1JRH_HW53A	2.42252	0.464583
SiPMAB	1JRH_HY32A	1.43402	0.570836
SiPMAB	1JRH_HY58A	1.25622	0.870723
SiPMAB	1JRH_HY99A	1.06158	0.823452
SiPMAB	1JRH_LD28A	0.434863	0.280331
SiPMAB	1JRH_LE27A	0.542885	1.45248
SiPMAB	1JRH_LS93A	-0.650907	0.134891
SiPMAB	1JRH_LT94A	0.385461	0.244285
SiPMAB	1JRH_LW92A	2.81981	1.65617
SiPMAB	1JRH_LW96A	1.66689	0.335547
SiPMAB	1JRH_LY30A	1.10901	0.843839
SiPMAB	1JRH_LY91A	0.581123	0.0789691
SiPMAB	1N8Z_HD102A	1.23093	-0.140998
SiPMAB	1N8Z_HD31A	0.247832	-0.266226
SiPMAB	1N8Z_HF104A	1.15759	0.116063
SiPMAB	1N8Z_HK30A	0.598158	0.229842
SiPMAB	1N8Z_HN55A	-0.149099	0.0885467
SiPMAB	1N8Z_HR50A	4.58175	2.37732
SiPMAB	1N8Z_HT32A	0.377317	0.0595942
SiPMAB	1N8Z_HT54A	0.0819613	0.0172089
SiPMAB	1N8Z_HW99A	5.82984	0.397307
SiPMAB	1N8Z_HY105A	5.60104	0.94389
SiPMAB	1N8Z_HY105F	-0.0456591	0.0748654
SiPMAB	1N8Z_HY33A	-0.0951275	0.582025
SiPMAB	1N8Z_HY52A	0.233183	0.0754043
SiPMAB	1N8Z_HY57A	0.874992	0.621642
SiPMAB	1N8Z_LD28N	-0.274463	-0.356845
SiPMAB	1N8Z_LF53N	1.19393	0.533762
SiPMAB	1N8Z_LH91A	3.15425	0.273527
SiPMAB	1N8Z_LH91F	-0.433618	0.270659
SiPMAB	1N8Z_LN30A	1.1088	1.03543
SiPMAB	1N8Z_LS50A	-0.0698779	0.122459
SiPMAB	1N8Z_LS52A	-0.310431	0.0153101
SiPMAB	1N8Z_LT31A	0.800065	0.214345
SiPMAB	1N8Z_LT93A	0.833341	0.0414315
SiPMAB	1N8Z_LT94A	-0.1215	0.0969483
SiPMAB	1N8Z_LY92A	1.36607	0.328997
SiPMAB	1N8Z_LY92F	-0.208476	-0.0683316
SiPMAB	1VFB_HD100A	3.07017	2.4529
SiPMAB	1VFB_HD100A	2.9398	2.4529
SiPMAB	1VFB_HD54A	0.638791	0.214405
SiPMAB	1VFB_HD54A	0.9918	0.214405
SiPMAB	1VFB_HD58A	-0.207633	0.125652
SiPMAB	1VFB_HD58E	0.0781199	-0.0277376
SiPMAB	1VFB_HD58N	-0.128245	0.11048
SiPMAB	1VFB_HE98A	1.10775	0.47019
SiPMAB	1VFB_HG31A	0.306618	-0.000774529
SiPMAB	1VFB_HG31E	-0.510015	-0.686745
SiPMAB	1VFB_HG31W	0.0039631	-0.797775
SiPMAB	1VFB_HN56A	0.178292	0.018694
SiPMAB	1VFB_HR99A	-0.0980054	-0.00466695
SiPMAB	1VFB_HR99W	0.705325	-0.140405
SiPMAB	1VFB_HR99Y	1.23599	0.18121
SiPMAB	1VFB_HS28D	0	-0.27345
SiPMAB	1VFB_HS28E	-0.104059	-0.39275
SiPMAB	1VFB_HS28N	0.144019	0.00595246
SiPMAB	1VFB_HS28Q	0.0781199	-0.0154185
SiPMAB	1VFB_HT30A	-0.0564356	0.0405374
SiPMAB	1VFB_HW52A	0.36486	0.755605
SiPMAB	1VFB_HW52A	0.917643	0.755605
SiPMAB	1VFB_HY101F	0.95299	0.525151
SiPMAB	1VFB_HY101F	1.58624	0.525151
SiPMAB	1VFB_HY32A	0.459803	0.0461773
SiPMAB	1VFB_HY32A	1.12401	0.0461773
SiPMAB	1VFB_HY32E	1.90313	-0.29099
SiPMAB	1VFB_LH30A	0.845033	0.136169
SiPMAB	1VFB_LN31W	0.174409	-0.189708
SiPMAB	1VFB_LS93A	0.343326	0.0669379
SiPMAB	1VFB_LT52F	0.471109	0.00921802
SiPMAB	1VFB_LT53R	1.64667	0.438735
SiPMAB	1VFB_LW92A	2.72684	0.791213
SiPMAB	1VFB_LW92A	2.96291	0.791213
SiPMAB	1VFB_LW92A	3.35048	0.791213
SiPMAB	1VFB_LW92D	3.1036	1.01088
SiPMAB	1VFB_LW92F	1.28152	0.316522
SiPMAB	1VFB_LW92H	2.20105	0.402774
SiPMAB	1VFB_LW92S	3.03916	0.835901
SiPMAB	1VFB_LW92V	3.12675	0.775175
SiPMAB	1VFB_LY32A	1.3402	0.650631
SiPMAB	1VFB_LY32A	1.71845	0.650631
SiPMAB	1VFB_LY49A	0.797637	0.283896
SiPMAB	1VFB_LY50A	0.387207	0.689503
SiPMAB	1VFB_LY50A	0.524653	0.689503
SiPMAB	1VFB_LY50K	1.71645	0.904109
SiPMAB	1VFB_LY50R	0.844744	1.03123

## Sheet: Table S7
References containing targets present in the SIE training set
Target name	Citation
HIV Protease	Chen, J. Drug resistance mechanisms of three mutations V32I, I47V and V82I in HIV-1 protease toward inhibitors probed by molecular dynamics simulations and binding free energy predictions. RSC Adv. 2016, 6, 58573-58585.
HIV Protease	Li, G. F.; Hu, G. D.; Zhang, C.; Ji, B. H.; Wang, J. H. Study the interaction between the HIV-1 protease and its mutations with inhibitor GRL-0519 by the computational method. Prog. Biochem. Biophys. 2017, 44, 783-791.
HIV Protease	Peng, C.; Wang, J.; Xu, Z.; Cai, T.; Zhu, W. Accurate prediction of relative binding affinities of a series of HIV‐1 protease inhibitors using semi‐empirical quantum mechanical charge. J. Comput. Chem. 2020, 41, 1773-1780.
HIV Protease	Wang, R.; Zheng, Q. Multiple Molecular Dynamics Simulations of the Inhibitor GRL-02031 Complex with Wild Type and Mutant HIV-1 Protease Reveal the Binding and Drug-Resistance Mechanism. Langmuir 2020, 36, 13817-13832.
HIV Protease	Wang, R.-G.; Zhang, H.-X.; Zheng, Q.-C. Revealing the binding and drug resistance mechanism of amprenavir, indinavir, ritonavir, and nelfinavir complexed with HIV-1 protease due to double mutations G48T/L89M by molecular dynamics simulations and free energy analyses. Phys. Chem. Chem. Phys. 2020, 22, 4464-4480.
Neuraminidase	Lu, S.-J.; Chong, F.-C. Combining Molecular Docking and Molecular Dynamics to Predict the Binding Modes of Flavonoid Derivatives with the Neuraminidase of the 2009 H1N1 Influenza A Virus. Int. J. Mol. Sci. 2012, 13, 4496-4507.
Neuraminidase	Mahalapbutr, P.; Sangkhawasi, M.; Kammarabutr, J.; Chamni, S.; Rungrotmongkol, T. Rosmarinic Acid as a Potent Influenza Neuraminidase Inhibitor: In Vitro and In Silico Study. Curr. Top. Med. Chem. 2020, 20, 2046-2055.
Neuraminidase	Wang, Y.-T.; Chuang, L.-Y.; Lu, C.-Y. Molecular basis of R294K mutation effects of H7N9 neuraminidases with drugs and cyclic peptides: an in silico and experimental study. RSC Adv. 2015, 5, 57568-57575.
Lysozyme	Ruzza, P.; Vitale, R. M.; Hussain, R.; Montini, A.; Honisch, C.; Pozzebon, A.; Hughes, C. S.; Biondi, B.; Amodeo, P.; Sechi, G.; Siligardi, G. Chaperone-like effect of ceftriaxone on HEWL aggregation: A spectroscopic and computational study. Biochim. Biophys. Acta Gen. Subj. 2018, 1862, 1317-1326.
PTP-1B	Jing, C.; Li, Z.; Jia, K.; Chen, C.; Liu, X.; Wang, B.; Hu, W.; Li, J.; Zhu, T.; Dong, S. Discovery of Bisindole as a Novel Scaffold for Protein Tyrosine Phosphatase 1B Inhibitors. Arch. Pharm. 2017, 350, e1600173.

## Sheet: References for Small Molecules
References	Table ID	PMID	Full Reference
(Almeida, M.O. 2018)	(Almeida, M.O. 2018)	pmid: 29132261	Almeida, M. O. et al. Computational analyses of interactions between ALK-5 and bioactive ligands: insights for the design of potential anticancer agents. J Biomol Struct Dyn 36, 1–30 (2018).
(Anisimov, V.M. 2011)	(Anisimov, V.M. 2011)	pmid: 21484840	Anisimov, V. M. & Cavasotto, C. N. Quantum mechanical binding free energy calculation for phosphopeptide inhibitors of the Lck SH2 domain. J Comput Chem 32, 2254–2263 (2011).
(Carmo, A.L. do 2020)	(Carmo, A.L. do 2020)	pmid: 32309275	Carmo, A. L. do et al. Competition Between Phenothiazines and BH3 Peptide for the Binding Site of the Antiapoptotic BCL-2 Protein. Front Chem 8, 235 (2020).
(Chen, J. 2016)	(Chen, J. 2016)		Chen, J. Drug resistance mechanisms of three mutations V32I, I47V and V82I in HIV-1 protease toward inhibitors probed by molecular dynamics simulations and binding free energy predictions. Rsc Adv 6, 58573–58585 (2016).
(Chen, J. 2018)	(Chen, J. 2018)	pmid: 29877036	Chen, J., Wang, J., Pang, L. & Zhu, W. Inhibiting mechanism of small molecule toward the p53‐MDM2 interaction: A molecular dynamic exploration. Chem Biol Drug Des 92, 1763–1777 (2018).
(Coluccia, A. 2011)	(Coluccia, A. 2011)	pmid: 21621885	Coluccia, A., Sabbadin, D. & Brancale, A. Molecular modelling studies on Arylthioindoles as potent inhibitors of tubulin polymerization. Eur J Med Chem 46, 3519–3525 (2011).
(Josino L.P.C 2021)	(Josino L.P.C 2021)	pmid: 34217024	Josino, L. P. C., Alves, C. N. & Lima, A. H. A molecular model to study FosA enzyme inhibition. J Mol Graph Model 107, 107978 (2021).
(Lu, S.-J. 2012)	(Lu, S.-J. 2012)	pmcid: PMC3344228	Lu, S.-J. & Chong, F.-C. Combining Molecular Docking and Molecular Dynamics to Predict the Binding Modes of Flavonoid Derivatives with the Neuraminidase of the 2009 H1N1 Influenza A Virus. Int J Mol Sci 13, 4496–4507 (2012).
(Mishra, N.K. 2010)	(Mishra, N.K. 2010)	pmid: 20546713	Mishra, N. K., Kříž, Z., Wimmerová, M. & Koča, J. Recognition of selected monosaccharides by Pseudomonas aeruginosa Lectin II analyzed by molecular dynamics and free energy calculations. Carbohyd Res 345, 1432–1441 (2010).
(Peng, C. 2019)	(Peng, C. 2019)	pmid: 30802139	Peng, C. et al. Improving the accuracy of predicting proteinligand binding-free energy with semiempirical quantum chemistry charge. Future Med Chem 11, 303–321 (2019).
(Peng, C. 2020)	(Peng, C. 2020)	pmid: 32352193	Peng, C., Wang, J., Xu, Z., Cai, T. & Zhu, W. Accurate prediction of relative binding affinities of a series of HIV‐1 protease inhibitors using semi‐empirical quantum mechanical charge. J Comput Chem 41, 1773–1780 (2020).
(Sanachai, K. 2020)	(Sanachai, K. 2020)	pmid: 31956784	Sanachai, K. et al. Insights into the Binding Recognition and Susceptibility of Tofacitinib toward Janus Kinases. Acs Omega 5, 369–377 (2020).
(Schweitzer, M. 2016)	(Schweitzer, M. 2016)	pmid: 26761771	Schweitzer, M. et al. Characterization of the NPC1L1 gene and proteome from an exceptional responder to ezetimibe. Atherosclerosis 246, 78–86 (2016).
(Tanneeru, K. 2013)	(Tanneeru, K. 2013)	pmid: 24236021	Tanneeru, K. & Guruprasad, L. Ponatinib Is a Pan-BCR-ABL Kinase Inhibitor: MD Simulations and SIE Study. Plos One 8, e78556 (2013).
(Wang, R.-G. 2020)	(Wang, R.-G. 2020)	pmid: 32057044	Wang, R.-G., Zhang, H.-X. & Zheng, Q.-C. Revealing the binding and drug resistance mechanism of amprenavir, indinavir, ritonavir, and nelfinavir complexed with HIV-1 protease due to double mutations G48T/L89M by molecular dynamics simulations and free energy analyses. Phys Chem Chem Phys 22, 4464–4480 (2020).
(Wang, Y.-T. 2015)	(Wang, Y.-T. 2015)		Wang, Y.-T., Chuang, L.-Y. & Lu, C.-Y. Molecular basis of R294K mutation effects of H7N9 neuraminidases with drugs and cyclic peptides: an in silico and experimental study. Rsc Adv 5, 57568–57575 (2015).
(Wang, Y.-T. 2016)	(Wang, Y.-T. 2016)	pmid: 26488313	Wang, Y.-T. & Cheng, T.-L. Refined models of New Delhi metallo-beta-lactamase-1 with inhibitors: an QM/MM modeling study. J Biomol Struct Dyn 34, 2214–2223 (2016).
(Wang, Y.-T. 2020)	(Wang, Y.-T. 2020)	pmid: 32448094	Wang, Y.-T. & Cheng, T.-L. Computational modeling of cyclic peptide inhibitor–MDM2/MDMX binding through global docking and Gaussian accelerated molecular dynamics simulations. J Biomol Struct Dyn 39, 4005–4014 (2021).
(Wang, Y.T. 2009)	(Wang, Y.T. 2009)	pmid: 19769359	Wang, Y.-T., Su, Z.-Y., Hsieh, C.-H. & Chen, C.-L. Predictions of Binding for Dopamine D2 Receptor Antagonists by the SIE Method. J Chem Inf Model 49, 2369–2375 (2009).
(Yang, B. 2010)	(Yang, B. 2010)	pmid: 21077589	Yang, B., Hamza, A., Chen, G., Wang, Y. & Zhan, C.-G. Computational Determination of Binding Structures and Free Energies of Phosphodiesterase-2 with Benzo[1,4]diazepin-2-one Derivatives. J Phys Chem B 114, 16020–16028 (2010).
(Ahmed, M. 2014)	SM_OTHERS		Ahmed, M., Guleria, A., Singh, A. K., Bandyopadhyay, T. & Sarkar, S. K. Deciphering the binding modes of hematoporphyrin to bovine serum albumin. Indian Journal of Biochemistry and Biophysics 51, 175–187 (2014).
(Aiebchun T. 2021)	SM_OTHERS	pmid: 33921332	Aiebchun, T. et al. Identification of vinyl sulfone derivatives as egfr tyrosine kinase inhibitor: In vitro and in silico studies. Molecules 26, 2211 (2021).
(Araújo, J.D.O. 2019)	SM_OTHERS	pmid: 31252580	Araújo, J. de O., Santos, A. M. dos, Lameira, J., Alves, C. N. & Lima, A. H. Computational Investigation of Bisphosphate Inhibitors of 3-Deoxy-d-manno-octulosonate 8-phosphate Synthase. Molecules 24, 2370 (2019).
(Cai, J. 2015)	SM_OTHERS		Cai, J. et al. Computational insights into inhibitory mechanism of azole compounds against human aromatase. Rsc Adv 5, 90871–90880 (2015).
(Chen, J. 2015)	SM_OTHERS	pmid: 26616018	Chen, J., Wang, J., Zhang, Q., Chen, K. & Zhu, W. Probing Origin of Binding Difference of inhibitors to MDM2 and MDMX by Polarizable Molecular Dynamics Simulation and QM/MM-GBSA Calculation. Sci Rep-uk 5, 17421 (2015).
(Costa, K.S. Da 2014)	SM_OTHERS	pmcid: PMC3935857	Costa, K. S. da et al. Structural Analysis of Viral Infectivity Factor of HIV Type 1 and Its Interaction with A3G, EloC and EloB. Plos One 9, e89116 (2014).
(Costa, K.S. da 2020)	SM_OTHERS	pmid: 31654518	Costa, K. S. da et al. Targeting Peptidyl-prolyl Cis-trans Isomerase NIMA-interacting 1: A Structure-based Virtual Screening Approach to Find Novel Inhibitors. Curr Comput-aid Drug 16, 605–617 (2020).
(Deplano, A. 2017)	SM_OTHERS	pmid: 28535469	Deplano, A. et al. Novel propanamides as fatty acid amide hydrolase inhibitors. Eur J Med Chem 136, 523–542 (2017).
(Duque, M.D. 2011)	SM_OTHERS	pmid: 21466220	Duque, M. D. et al. Exploring the Size Limit of Templates for Inhibitors of the M2 Ion Channel of Influenza A Virus. J Med Chem 54, 2646–2657 (2011).
(Famiglini, V. 2017)	SM_OTHERS	pmid: 28628334	Famiglini, V. et al. Chiral Indolylarylsulfone Non-Nucleoside Reverse Transcriptase Inhibitors as New Potent and Broad Spectrum Anti-HIV-1 Agents. J Med Chem 60, 6528–6547 (2017).
(Galúcio, J.M. 2019)	SM_OTHERS	pmid: 31487609	Galúcio, J. M. et al. In silico identification of natural products with anticancer activity using a chemo-structural database of Brazilian biodiversity. Comput Biol Chem 83, 107102 (2019).
(Galdeano, C. 2012)	SM_OTHERS	pmid: 22185619	Galdeano, C. et al. Huprine–Tacrine Heterodimers as Anti-Amyloidogenic Compounds of Potential Interest against Alzheimer’s and Prion Diseases. J Med Chem 55, 661–669 (2012).
(Hamza, A. 2011)	SM_OTHERS	pmid: 21920764	Hamza, A., Zhao, X., Tong, M., Tai, H.-H. & Zhan, C.-G. Novel human mPGES-1 inhibitors identified through structure-based virtual screening. Bioorgan Med Chem 19, 6077–6086 (2011).
(Hartono, Y.D. 2011)	SM_OTHERS	pmid: 21334893	Hartono, Y. D., Lee, A. N., Lee-Huang, S. & Zhang, D. Computational study of bindings of HL9, a nonapeptide fragment of human lysozyme, to HIV-1 fusion protein gp41. Bioorg Med Chem Lett 21, 1607–1611 (2011).
(Hartono, Y.D. 2012)	SM_OTHERS	pmid: 22260771	Hartono, Y. D., Lazim, R., Yip, Y. M. & Zhang, D. Computational study of bindings of HK20 Fab and D5 Fab to HIV-1 gp41. Bioorg Med Chem Lett 22, 1695–1700 (2012).
(Hengphasatporn, K. 2020)	SM_OTHERS		Hengphasatporn, K. et al. Multiple Virtual Screening Strategies for the Discovery of Novel Compounds Active Against Dengue Virus: A Hit Identification Study. Sci Pharm 88, 2 (2020).
(Jara, G.E. 2013)	SM_OTHERS	pmid: 24095875	Jara, G. E., Vera, D. M. A. & Pierini, A. B. Binding of modulators to mouse and human multidrug resistance P-glycoprotein. A computational study. J Mol Graph Model 46, 10–21 (2013).
(Jing, C. 2017)	SM_OTHERS	pmid: 28029177	Jing, C. et al. Discovery of Bisindole as a Novel Scaffold for Protein Tyrosine Phosphatase 1B Inhibitors. Arch Pharm 350, e1600173 (2017).
(Juárez-Jiménez, J. 2014)	SM_OTHERS	pmid: 24247011	Juárez-Jiménez, J. et al. Exploring the structural basis of the selective inhibition of monoamine oxidase A by dicarbonitrile aminoheterocycles: Role of Asn181 and Ile335 validated by spectroscopic and computational studies. Biochimica Et Biophysica Acta Bba - Proteins Proteom 1844, 389–397 (2014).
(Lecaille, F. 2007)	SM_OTHERS	pmid: 17384231	Lecaille, F., Chowdhury, S., Purisima, E., Brömme, D. & Lalmanach, G. The S2 subsites of cathepsins K and L and their contribution to collagen degradation. Protein Sci 16, 662–670 (2007).
(Li, G.-F. 2017)	SM_OTHERS		Li, G.-F., Hu, G.-D., Zhang, C., Ji, B.-H. & Wang, J.-H. Study the interaction between the HIV-1 protease and its mutations with inhibitor GRL-0519 by the computational method. Progress in Biochemistry and Biophysics 44, 783–791 (2017).
(Lima, A.H. 2017)	SM_OTHERS	pmid: 27736019	Lima, A. H., Santos, A. M. dos, Alves, C. N. & Lameira, J. Computed insight into a peptide inhibitor preventing the induced fit mechanism of MurA enzyme from Pseudomonas aeruginosa. Chem Biol Drug Des 89, 599–607 (2017).
(Lin, W.-W. 2020)	SM_OTHERS	pmid: 32998394	Lin, W.-W., Wang, Y.-J., Ko, C.-W., Cheng, T.-L. & Wang, Y.-T. Cyclic Peptide Inhibitors of the Tsg101 UEV Protein Interactions Refined through Global Docking and Gaussian Accelerated Molecular Dynamics Simulations. Polymers-basel 12, 2235 (2020).
(Liu, Z. 2009)	SM_OTHERS	pmid: 19883112	Liu, H. & Yao, X. Molecular Basis of the Interaction for an Essential Subunit PA−PB1 in Influenza Virus RNA Polymerase: Insights from Molecular Dynamics Simulation and Free Energy Calculation. Mol Pharmaceut 7, 75–85 (2009).
(Llabrés, S. 2014)	SM_OTHERS	pmid: 24942641	Llabrés, S. et al. Molecular basis of the selective binding of MDMA enantiomers to the alpha4beta2 nicotinic receptor subtype: Synthesis, pharmacological evaluation and mechanistic studies. Eur J Med Chem 81, 35–46 (2014).
(Mahalapbutr, P. 2020)	SM_OTHERS	pmid: 31738149	Mahalapbutr, P., Sangkhawasi, M., Kammarabutr, J., Chamni, S. & Rungrotmongkol, T. Rosmarinic Acid as a Potent Influenza Neuraminidase Inhibitor: In Vitro and In Silico Study. Curr Top Med Chem 20, 2046–2055 (2020).
(Okamoto, M. 2010)	SM_OTHERS	pmid: 20206532	Okamoto, M., Takayama, K., Shimizu, T., Muroya, A. & Furuya, T. Structure–activity relationship of novel DAPK inhibitors identified by structure-based virtual screening. Bioorgan Med Chem 18, 2728–2734 (2010).
(Pietro, O. Di 2014.1)	SM_OTHERS	pmid: 25016233	Pietro, O. D. et al. Tetrahydrobenzo[h][1,6]naphthyridine-6-chlorotacrine hybrids as a new family of anti-Alzheimer agents targeting β-amyloid, tau, and cholinesterase pathologies. Eur J Med Chem 84, 107–117 (2014).
(Pietro, O. Di 2014.2)	SM_OTHERS	pmid: 24389509	Pietro, O. D. et al. 1,2,3,4-Tetrahydrobenzo[h][1,6]naphthyridines as a new family of potent peripheral-to-midgorge-site inhibitors of acetylcholinesterase: Synthesis, pharmacological evaluation and mechanistic studies. Eur J Med Chem 73, 141–152 (2014).
(Prakesch, M. 2008)	SM_OTHERS	pmid: 18603434	Prakesch, M., Denisov, A. Y., Naim, M., Gehring, K. & Arya, P. The discovery of small molecule chemical probes of Bcl-XL and Mcl-1. Bioorgan Med Chem 16, 7443–7449 (2008).
(Ruzza, P. 2018)	SM_OTHERS	pmid: 29524538	Ruzza, P. et al. Chaperone-like effect of ceftriaxone on HEWL aggregation: A spectroscopic and computational study. Biochimica Et Biophysica Acta Bba - Gen Subj 1862, 1317–1326 (2018).
(Shi, S. 2014)	SM_OTHERS		Shi, S., Zhang, S. & Zhang, Q. Insight into the interaction mechanism of inhibitors P4 and WK23 with MDM2 based on molecular dynamics simulation and different free energy methods. Comput Theor Chem 1045, 66–72 (2014).
(Shrestha, B.R. 2021)	SM_OTHERS	pmid: 32771733	Shrestha, B. R. et al. Binding mechanism of a de novo coiled coil complex elucidated from surface forces measurements. J Colloid Interf Sci 581, 218–225 (2021).
(Silva, J.R.A. 2015)	SM_OTHERS	pmid: 25762064	Silva, J. R. A. et al. Targeting the cell wall of Mycobacterium tuberculosis: a molecular modeling investigation of the interaction of imipenem and meropenem with L,D-transpeptidase 2. J Biomol Struct Dyn 34, 304–317 (2015).
(Somboon, T. 2021)	SM_OTHERS	pmid: 33518853	Somboon, T. et al. Computational study on peptidomimetic inhibitors against SARS-CoV-2 main protease. J Mol Liq 322, 114999–114999 (2021).
(Southwell, J. 2008)	SM_OTHERS	pmid: 18619542	Southwell, J. et al. An investigation into CAG repeat length variation and N/C terminal interactions in the T877A mutant androgen receptor found in prostate cancer. J Steroid Biochem Mol Biology 111, 138–146 (2008).
(Vitale, R.M. 2017)	SM_OTHERS	pmid: 28097900	Vitale, R. M., Antenucci, L., Gavagnin, M., Raimo, G. & Amodeo, P. Structure–activity relationships of fraxamoside as an unusual xanthine oxidase inhibitor. J Enzym Inhib Med Ch 32, 345–354 (2017).
(Wei, C. 2010)	SM_OTHERS		Wei, C., Mei, Y. & Zhang, D. Theoretical study on the HIV-1 integrase–5CITEP complex based on polarized force fields. Chem Phys Lett 495, 121–124 (2010).
(Wimmerová, M. 2009)	SM_OTHERS	pmid: 19277730	Wimmerová, M., Mishra, N. K., Pokorná, M. & Koča, J. Importance of oligomerisation on Pseudomonas aeruginosaLectin-II binding affinity. In silico and in vitro mutagenesis. J Mol Model 15, 673–679 (2009).
(Zhang, D. 2018)	SM_OTHERS		Zhang, D., Liu, H. & Cui, J. Binding of anti-apoptotic Bcl-2 with different BH3 peptides: A molecular dynamics study. Chem Phys Lett 691, 103–109 (2018).
CSAR2010	CSAR2010	pmid: 21714553	Sulea, T., Cui, Q. & Purisima, E. O. Solvated Interaction Energy (SIE) for Scoring Protein–Ligand Binding Affinities. 2. Benchmark in the CSAR-2010 Scoring Exercise. J Chem Inf Model 51, 2066–2081 (2011).
CSAR2014	CSAR2014	pmid: 26282162	Hogues, H., Sulea, T. & Purisima, E. O. Evaluation of the Wilma-SIE Virtual Screening Method in Community Structure–Activity Resource 2013 and 2014 Blind Challenges. J Chem Inf Model 56, 955–964 (2016).
D3R2	D3R2	pmid: 28983727	Hogues, H., Sulea, T., Gaudreault, F., Corbeil, C. R. & Purisima, E. O. Binding pose and affinity prediction in the 2016 D3R Grand Challenge 2 using the Wilma-SIE method. J Comput Aid Mol Des 32, 143–150 (2018).
SAMPL3	SAMPL3	pmid: 22198519	Sulea, T., Hogues, H. & Purisima, E. O. Exhaustive search and solvated interaction energy (SIE) for virtual screening and affinity prediction. J Comput Aid Mol Des 26, 617–633 (2012).
SAMPL4	SAMPL4	pmid: 24474162	Hogues, H., Sulea, T. & Purisima, E. O. Exhaustive docking and solvated interaction energy scoring: lessons learned from the SAMPL4 challenge. J Comput Aid Mol Des 28, 417–427 (2014).
SAMPL1	SAMPL1	pmid: 19267492	Sulea, T., Wanapun, D., Dennis, S. & Purisima, E. O. Prediction of SAMPL-1 hydration free energies using a continuum electrostatics-dispersion model. J Phys Chem B 113, 4511--20 (2009).

## Sheet: References for Biologics
References	PMID	Full Reference
(Corbeil, C.R. 2021)	pmid: 34725391	Corbeil, C. R. et al. Redesigning an antibody H3 loop by virtual screening of a small library of human germline-derived sequences. Sci Rep-uk 11, 21362 (2021).
(Sulea, T .2018)	pmid: 29396522	Sulea, T., Hussack, G., Ryan, S., Tanha, J. & Purisima, E. O. Application of Assisted Design of Antibody and Protein Therapeutics (ADAPT) improves efficacy of a Clostridium difficile toxin A single-domain antibody. Sci Rep-uk 8, 2260 (2018).
(Sulea, T. 2020)	pmid: 31777319	Sulea, T. et al. Structure-based engineering of pH-dependent antibody binding for selective targeting of solid-tumor microenvironment. Mabs 12, 1682866 (2020).
(Vivcharuk, V. 2017)	pmid: 28750054	Vivcharuk, V. et al. Assisted Design of Antibody and Protein Therapeutics (ADAPT). Plos One 12, e0181490 (2017).
(Zwaagstra, J.C. 2019)	pmid: 31891584	Zwaagstra, J. C. et al. Binding and functional profiling of antibody mutants guides selection of optimal candidates as antibody drug conjugates. Plos One 14, e0226593 (2019).
SiPMAB	pmid: 27367467	Sulea, T., Vivcharuk, V., Corbeil, C. R., Deprez, C. & Purisima, E. O. Assessment of Solvated Interaction Energy Function for Ranking Antibody–Antigen Binding Affinities. J Chem Inf Model 56, 1292–1303 (2016).
